# Supplementary material for: RNA degradation by the plant RNA exosome involves both phosphorolytic and hydrolytic activities
Source: Nat Commun. 2017 Dec 18;8:2162. doi: 10.1038/s41467-017-02066-2 (PMC5735172; doi:10.1038/s41467-017-02066-2)
Supplement: Supplementary file 4 — Supplementary Data 1 [file 41467_2017_2066_MOESM4_ESM.xlsx]

## Sheet: Sikorska et al_Sup Table 3
Supplementary Data 1. RRP41 protein sequences used for diversity analysis. Sequences are listed according to the order of the subgroups shown in Fig. 7.
>Cyanophora_paradoxa_strain_CCMP329 GenBank SRX104478, GenBank SRX104479
MGSKIEYVSAEGLRVDGRRPHEIRNIRCKLGVLSHTDGSVYLEMGNTKVIAAVYGPREVERRRDIQYDDCVVTCEFGMAPFSTGERKKRGRTDRRSMELAMFIRETLQSAIMGHLLPRSQISVFLQVLQADGGTRSACVNAASLALMDAGVPMRDFLCAVAAGYVDGTPILDMNYIEEGAGGPNFPVAVLPRSGRLVSAQMDNKVPADVFEKVLALAVEGCKQVCEVLRAAAREHTANLANARGVMAF
>Gloeochaete_wittrockiana_strain_SAG46.84 GenBank SRX554104
MSRTEYVSPEGLRIDGRRAGELRNIRCRLGLYTEPDGSAYFEQGNTKVVVAVFGPRETDRKSETQTDKAVVTCEYSMAPFSTGERKRRSKQDRRSAEIAMIIRQTFESAILTHLFPRSQINIYLQVIQSDGGTRSACINAASLALMDAGIPMKDFLCSCAACYIDGTPLLDANYIEESSTCPTLTLSILPKSEKIVTAQMDSKVAIDIFEKLLQLALDGSKQIAEILREKVREHAAQLANSRGLMTF
>Cyanoptyche_gloeocystis_strain_SAG4.97 GenBank SRX554018
MSKTEFVNAEGLRIDGRRPHEVRNIRCRFGLLAEPDGSAYLEQGNTKVLAAVYGPRESTLRHEVLHDKALFTCEFNMTPFATGERKKRPKNDRRSVEIAQVVRQSMESVVMSHLFPRSQIDIVIQVLQADGGVQAVSINAASLAMADAGIPMRDLICACSAGYLEATPLTDLNYTEENGGGPRLTAAVLPTSGKVVTAHMEGKAAPEVFERVLSLAVDGARAVHTRVQKELTEHAVALANTRGLLTF
>Porphyra_purpurea_strain_NY4-1a GenBank SRX100229, GenBank SRX100230
MASAGAKKKGGVGIRGPEHLSLGGLRADGRLPDEARTMAISLGVLPHADGSAAIRQGNTWVLASVSGPHEGRGGGGGGGGGGGAATTATGVPQGAHTEDTGLVRCTVTTARFSTPAGRKASVRSGGDIADAVASTFTSVVLTGLFGRSVVDVHVQVLVDDGCVRSAAINATAAALADAGVALADLVAGCSVAFVGGVALVDPTAAESAGAEGGGGLTAVIAVGSGDVVSAEVDGKMASVGVLAEGLDAAGGGREQAAFAMREALRQYTLGLIDARGHVAF
>Galdieria_sulphuraria_strain_074W GenBank XM_005706300
MPREELISPDGLRTDGRRPLEIRKVTCRMGILPRADGSCHLEMGNTIVLATVYGPRELSSRQSSCGIIRCEYSMASFASTDRRRGKRSDRNSVEMASSIKKTFENVLLTDLFPKSRVDIFIQVLQADGSERSAAINAVTIAMVNAGIPMKDLIVSCSAGYMENTTVMDLNHVEMITRGPQLTLAIYASTERMATAHLESKASFEIFENLIAIAKKGCLQMFDVMHSSIERYSLNLIASRDHIATFGSRA
>Porphyridium_purpureum_strain_CCMP 1328 GenBank AROW01001065
MAPQRTRWGAAGAEPAVDAAGLRMDGRRPSEIRVMRCVVGEGTFSPFGMGDDAHGPTGSAYVEQGRTAVLATVYGPRERASSSSALPGSTGALVNCEFAITALNVGGAASAGSSYTKADRRSSEMAASIKAAFETVIVGDGLQRSQIDVFVHVLQSDGGQLAAAINATSLALMNAGIPLLDVVCACTVGVVDAYYLADVTALEMRFHGAVLTVASTPSEHKIVLLELESKLPNQDTLDNALSVAQAGCQEVYHAIDDAMHAYFAAVHRAHAPIRA
>Chondrus_crispus_strain_Stackhouse GenBank CAKH01002785
MPPATKRSRSRGGGAGGLEYISLDGLRIDGRRPTEVRKIRCSLGALSRADGSAYYEQGNTRVLVAVYGPREPHSRASIQHDRAVVKCEFSTAMFASPVYRRTWKGDRKSTAAALVMQKAFEGVILTASYPKSQIDIYVQVLQNDGGALVAAINAASLALVNAGVAMSDFVVACSVGFVDDTFVVDPSSLESASDRPELTLAVLSHSAKIASCQLDSKLPDGESFERALEFATSGANQIFKVLEYEVRKYSLNLLDSRGLVAL
>Gracilaria_chilensis_ecotype_San_Vicente GenBank GEZJ01002314
MAPPFKRGRGGGAGGLEYISLDGLRIDGRLPNEVRKIRCALGALSRADGSAYYEQGNTRVLAAVYGPREPTGRDFEHDKAIVKCEFSTAMFASTARRRTWKGDRKSTAAALLVQRLFEGVILLTEYPRCQIDIYIQVLQNDGGTLVAAVNAACLALINAGVAMSDFVVACSVGYVENTFVADPNSLESASDRPELILAITPHSGKICSCQLASKLPDNSSFASAMQYATAGAKQIFQVLEYEVKKYSVGLLDSRGMVAL
>Gracilariopsis_lemaneiformis GenBank SRX1465890
MAPPPKRGRGGGARGLEYISLDGLRVDGRLHTEVRKIRCSLGTLSRADGSAYYEQGNTRVLAAVYGPRAPTRRDFEHDKAIVKCEFSTAMFASTARRRTWKGDRKSTAAAIVVQRLFEGVILLAEYPRCQIDIYVQVLQNDGGTLVAAVNAACLALINAGVAMSDYVVACSVGYVDNTFVADPNSLESGSDRPELTLAITPHSGKICSCQLVSKLADDASFESAMQYATAGAKQIFQVLEYEVKK
>Rhodosorus_marinus_strain_CCMP769 GenBank SRX549016
MKREGYGRGGRNEYISLDGLRVDGRRPEEVRHIACHIGTPGNAIDGNAYFEQGNTRVLATVVGPRDRKSVTHRMEEGMELKCNYSNRQDRRSAKEIEPLLEDMFRSVILVDQYPKSRLDISIEVIQADGSLLCAAVNAVSLALLHAGVPMKDMICAATVGMIDGQCVIDLNGYESSADGPVLQIGVLAQTGSISLLDISTRLSSASQLQEMVSAGTAGCKGIYSVVRSEAHDLIIRLASSRGILGT
>Micromonas_pusilla_strain_CCMP1545 Phytozome scaffold_7:1076266-1077181
MEYVSLEGLRLDGRRPKETRQMRCAMGVLPAADGSAEFRAGNTRVMCAVHGPRECVNRGERDDERAIIKCEFSQAAFSTGERRARGKGDRRSVELALVIRQALEATVLVHLAPRSEINVMIQVLQADGGVRAAAINAAVLAIANAGIPMKDTMAACSAGYLDGTPLLDLNYVEEGGGGVRVHVATHASRGDKVVVVQTDNKASVEVFEPVHALAVEGCAVVQKVMREAMIEHTSILATLRGREAL
>Ostreococcus_tauri_strain_RCC4221 GenBank CAID01000002: 563680-564489
MEYVSFEGLRLDGRRANEIRRPRHAFAIDAQCDGSARFELGNTVIECRVDGPSERKFGGAEEGASEACALTCSHGRSAFASDGVQAGRKGDGRSKQFESVLAKALTSAVCVDLMPRCEVQVRTTVLCDDGGARAASACAAVLALADAGIPLKGIIGSCTVGHLDGEALIDVNRDEERGRGPELWTCALSAGDVPDDDENEDDGEDHLMGATGNHITVIVEELERGKTTMETFKSMHDLALAGCETSARYLRISLRARTRALAATRALEKF
>Dolichomastix_tenuilepis_strain_CCMP3274 Genbank SRX551267
MREYVTPEGLRLDGRRAREVRQLRATFDVVSGASGSACFEMGNTRVVAAVHGPREVTRGQPLHDRAIIRCEFGMAPFSTGERRKRGKSDRLCTEIGLQVRQALEEAVLTELMPRSQLLVTLEVIQADGGVRATAINAAALALADAGIPLRDSLAACAAGYLEGTGLLDLNFAEDGGGGPEVVLALLANQERVVLASMDSKVGAEAFEEVLSLAADGCKAVAGFMRQRLLEHAQRRLATHALDVGAILARA
>Pyramimonas_amylifera_strain_CCMP720 Genbank SRX554233
MERNDFLSPEGLRVDGRRPRELRQLRCKMSPVLTGDGSAFFEMGNTKVLAVVYGPHEPAQRGQMQNECASVSCEFNIAAFAQGERRQRRKGDRRTAEFSLMLKQTLEAAILTHLYPRTQIHVFVQVVQSDGGVRAASLNAAVLALADAGIATRDILASCCVGYLEGTPLLDMNYSEEGGGGPDLCVSMHPTLDKLAFLQMDNKVPLESFEQVLDLATDGCKAISDYMRQAILDNLQALVSTRGTFRV
>Nephroselmis_pyriformis_strain_CCMP717 Genbank SRX549033
PEGLRVDGRRPNEVRMMKAKIGTLARADGSATFEMGNTKVIAAVFGPREADSRGKSQHDRAVVTCEYGMAAFSTGERRKRTKADRRSTEMALGIRETMEAAILTDLYPRSQIDIFVQVLQADGGMRGACINAATLALADAGIGMRDLVAGCAAGYLDGTPLLDLNHQESNGPGPDLSMAVLPNLDTISLLQMDTKLPAEAYEKVLHLAMEGGKAVGAFLREELLSHTQRRAAYRGDLMA
>Prasinoderma_coloniale_strain_CCMP1413 Genbank SRX551269
GRERLPQGGEGAPYVPAANRGVLGVEYAEAQFAAAGMRSRGVGRTRAADSQAVLRSALEATVLLSQLARSRVDVRCHVLASDGGALACAINAASIALADAGVPMRDLVAAVEVGHLDGHGLLDCTHQEQLGGGPKLLVSMHPSLGEVVAADCEGKVATELFDALAELAAEGARGVGAEARKALAAVANARAARADAKLRPVALQQE
>Helicosporidium_sp_strain_ATCC50920 GenBank AYPS01005596
MEFLGPEGLRLDGRRPGELRQLRAELGSLPSADGSATFEMGNTKVIAAVYGPRESKSRSPEDVTQASIRCEYSMAPFSASERRRRMRQDRRVAEVSAALRSALEGIVQRSLLPRSQIDVFVQVLSADGGARACALNACVLALADAGVPLRALAAACGEQFHATLDLAAAGCEAVGGFMRATMVRHAK
>Chlorella_sorokiniana_strain_UTEX1602 GenBank GAPD01030359
MEYVSPEGLRLDGRRPKELRQLKAELGVLASADGSAMFEMGNTKVLAAVFGPKPIENRSQEDEKRCLVKCEYAMASFSTGERRRRGKGDRRATEITKAIRNCLEQTILVELMPRSQIDVYVQVLQADGGTRCACINAAFMALAAAAVPMRDILASCAAGYLESTALLDLNYVEDSGGGPDVAVAIHPNYQDRVVLLQQDNRVAIETFEEVMQLAVAGCRAVGEFMRQQLLEHTQKLAAARAAGEQQAAAAQEDDDALDEDDY
>Parachlorella_kessleri_srain_NIES-2152 GenBank BBXU01001569
MEFISPEGLRLDGRRPKELRQLKCELGVLQSADGSAVFEMGNTKVLAAVFGPKEVSQRSQLDTTGAIVRCEYAMAAFSTGERRKRGKTDRRSTELSMVIRNTLEQTIMRELLPRSQIDVYVQVLQADGGTRCACINAAFLALADAGVPMRDMLGSCAAGYLESTPLLDLNYLEDSGGGPDVVLAVQPNLDKVVLLQADNRLAIETFEEVMGLAIAGCKAVSAFMRERLLEHTQHLALARMPVVAGRT
>Picochlorum_sp_strain_SENEW3 GenBank JPID01000100
MEYVSPEGLRLDGRRDKELRRLNATIGVLQSADGSATFEMGNTKVMAAVFGPKEVEQRSLLDADKAIVRCEYSMAIFSTGERRRRGKSDRRATEISNVIKNTLEQTIMLELMPRTQIDVYVQVLQADGGTRCASINAAFLALADAGIPMRDIVCACSGGYLDNTVLLDMNYAEDSGGGPDVVVGLHPSLDRMVLLQCDNRISIETFQEVVDLVSEGCRAVAAFMREALVEHIRLMAASQQPRG
>Coccomyxa_subellipsoidea_strain_C-169 GenBank AGSI01000005, Phytozome scaffold_5: 1441359-1442825
MEFVSPEGLRLDGRRPKELRALRCQLGPLPQADGSALFEMGNTKVIATAYGPKVADNRSQALHNRAIVKCDYAEAAFSTGNRRQRRGRGDRKTTELASTIRSALEHTILLDLFPRAQIGVSVQVLQADGGVLGACINAAMLALANAGIPLRDMIAATSAGYLESTPLLDLNFLESTGAGPEVTLALHTNLDKVVILTEDSTIAAEPFEAVTELAQQGCKAVAHFMRAQLLQHVQTVATVRGLAAL
>Chlamydomonas_reinhardtii_strain_ CC-503MT Phytozome Cre06.g284500, chromosome_6: 5461478-5465172
MEFVSPEGLRLDGRRPRELRRINCQLDVLSNADGSAIFEMGNTKVLAAVFGPHAVTRRSELREEGALVVCEYSMAAFSTGERRRRGKGDRRSTELSMVIRNTLEQAVITELLPRSQIDVYVQVLQADGGTRCAAINAAVLALAAAGVPLRDLVAGCAAGYLDGTALLDLNYTEDSGGGPDLCVALAPRLDSLYLVQMDNRLPVDTFQAVMELAREGCRTISGVMRAALLEHTQRLAVARGITAAV
>Dunaliella_tertiolecta_strain_CCMP132 GenBank SRX554105
MEYVTPEGLRIDGRRPKELRRLDCSLDVLQSADGSAVFQMGNTKVLAAVFGPHEVEVRNQMKEDKAIIKCEYAMAAFSTGERRKRGKSDRRSQELSLVIKAALEQTVMVELLPRTQIDVYVQVLQADGGTRVAAINAVVLALASAGVPLRDLAAGCAAGYLEGHPLLDLNFQEDSAGGPDCSIALHPNSDRLVLLQMDSRLPMDTFEAVLNLAQDGCRAVASFMRQRLLEHTRKLAMARGAVRA
>Volvox_carteri_nagariensis Phytozome Vocar.0001s1480, scaffold_1: 11264565-11269250
MEYVSPEGLRLDGRRPRELRRINCQLDVLSSADGSAIFEMGNTKVLAAVFGPHAVTKRADLREDAAIVVCEYSMAAFSTGERRRRGKGDRRSTELSMVIRNTLEQAILRELMPRSQIDVYVQVLQADGGTRCAAINAAVLALAAAGVPLRDLVASCAAGYLDGTPLLDLNFTEDSGGGPDLAVALAPREGLLVLVQMDNRLPVDTFQAVLDLARDGCRTISGVMRAALLEHTKRLAVARGMAGGM
>Monoraphidium_neglectum_strain_SAG48.87 GenBank XM_014043825
MGRKEFISDGLRLDGRRPKELRRMRSQIGVLQSADGSAMFQMGNTQAPQFGAAPHRLAAAATAARPQVLASVFGPREVEVRSQLKTDRAIVKCEYAMAAFSTGERRRRGKSDRRSTELSSVIRNTLEQTIQLEEYARSQIDVYVQVLQADGGTRCACINAAMLALADAGIKLRDTVAACAAGYLASTPLLDMNYEEDSAGGPDVAVAYQPGLDKIVLLQMDGRLAAEAFDECVQLAVQGCREVAAAMRKALVGHTKALMAAGGGAAGGGRG
>Botryosphaerella_sudetica GenBank SRX306245
MGQQEFITPEGLRRDGRRANELRRVRCQVSVLQNADGSAMFQMGNTQVLASVFGPREVDNRSQNKQEKAVVKCEYAMAAFSTGERRKRGKTDRRSTELSKVIRNTLEQTICVELLPRSQIDVCLQVIQADGGTRCACINAAMMALADAGIPMRDMVAAVAVGFLQKTPLLDLNQMEDAGGGPDISVALHPQSGKLVLLQMDSRMSVADFETCLALASEGCKAVASQMRKVLLKHTKALAVATGAVK
>Klebsormidium_flaccidum_strain_UTEX321 GenBank GBSO01026471
MEYVSPEGLRLDGRRPKEVRQLKCELAVLHRADGSAYLEMGNTKVLATVYGPHEVSQRSQSLHDRALVHCEYSMATFSTGERRRRPKGDRRSVELSLVIRQSMEAAILTHLLPRTQIDIYVQVLQADGGTRAACINAATLALADAGVPMRDLVASCAAGYLNGTPLLDLNYVEDSAGGPDLTVALLPKAEKVTLLQMDSKLPLDTFEAVLGLAMDGCKAIAAHMRQALLEHTRKQAVVRGPVRL
>Mesostigma_viride GenBank GBEK01011108
MEIISHEGLRQDGRRAKEIRQLRCEMDPLKNADGSVFFEMGNTKVLAAVFGPHEVTNRGSLKQDRAVVRCEYSMAPFSTGERRTRGKTDRRSMELSLVIRQTMEAAIITELMPRSQIDIFVHVLQADGGTRCACINAATMALSSAGIPLHDLVAACAAGYLESTPLLDLNYTEDSAGGPDLTMAIHPNLDKVLLLQMDAKLPTDILPSVTDLATEGCKAVGLFMRQQLLEFTRACVAARGTIKA
>Chlorokybus_atmophyticus GenBank HO408553
NTKVLAAVYGPREVSRKEKALSDRALVRCEYSMAAFSTGERRKRPKGDRRAQEISMVIRQTFEAAILTHLLPRTQIDIFVLVLQADGGTRTACIRRSYVLVYLADAGVPMRDLTVACAAGYLDNTALLDLNYIEDSGGGPDLAVAVHPNLDKVAMLQMDAKVSMEVFEKVLELAQDGCKAIATHMRQALLEHTLQLAASRAT
>Coleochaete_orbicularis GenBank GBSL01030842
MEFVSPEGLRLDGRRPPEIRLLNCKLGVLDNADGSALFEMGNTRVLAVVYGPHEVTKRGDILHDRALVRCEYSLAAFSTGERRKRPKGDRRATELSLVIRETMEAAILTHLMPRSQIDIFVQVLQADGGTRCACINAASLALAEAGIPMHDLTTSCAAGYLDATPLLDLNYVEDSGGGPDLTVAYLPKLELTTLLQMDSKLPLEMYDKVLQLAISGCNAIATTMRQALLEHTQRLANTARGSLRTS
>Nitella_mirabilis GenBank JV790289
MEFISPEGLRLDGRRPPEIRQLRCEVGVLESADGSACVQMGNTKVMAVVYGPHEIISKGKLFHDRARVQCKFSMAAFSTVERRKRNRGDRRSVELSLAIKQTMEAAILTHLMPRSQIDIYVQVLEYDGGTRSACINAATLALADAGIPMKDLVSACAAGYLNGTTLIDLNSMEETGGGPDLTVGLQPTLNKISLLQMDSKLPIDVFEKTLNLALDGCKAIGTYMRQVLLERTKRLATARGPVGL
>Spirogyra_pratensis GenBank GBSM01011040
MEYVSPEGLRVDGRRPKELRQMKCEIGVIDNAHGSAMFEMGNTKVLAAVYGPREVPFRSRAQHDKAIIRCEYSMTNFSTGMRKKRPKGDRRSIEISLVIRQTFESAIIVELFPQTQIDIYVQVLQADGGTRCACINAASLALLHAGIPMHDVVTACASGYLNSTPLLDLSFVEDSGGGPDVVVAALSKLNKISLVQMDSKLPLDVYEVVQQLAIDGCHAIANYIRKVFLDHTEKIAIVNATV
>Bryum_argenteum GenBank GCZP01009880
MATEYVSPEGLRLDGRRPHEMRHLHAVVGVVPSADGSALFHMGNTKVMAVVYGPHEVSNKAHQLHDRALVRCEYSMAAFSTGERRRRGKIDRRSTELSLVIGQTMEAAIMTHLLPRTQIDIYVQVLQADGGTRAACINAASMALADAGIPMHDLAVSCAAGYLNSTPLLDLNYQEDAGGGPDLVVGYFPKLEKLSLLQMDSKVPVDTFEKVLELATEGAKAVATYIREILLEKTKTLAAARGHLNI
>Pohlia_nutans GenBank GACA01012639
MATEFVSPEGLRLDGRRPHEMRHLQAVVGVVPSADGSALFHMGNTKVMAVVYGPHEVSNKAHQLHDRALVRCEYSMAAFSTGERRRRGKTDRRSTELSLVIGQTMEAAIMTHLLPRTQIDVYVQVLQADGGTRAACINAASIALADAGIPMHDLVVSCAAGYLNSTPLLDLNYQEDAGGGPDLVVGYFPKLEKLSLLQMDSKVPIETFEKVLELATEGAKAVATYMRDILMEKTITLASARGHLKI
>Physcomitrella_patens GenBank FC436782
MATEFVSPEGLRLDGRRPPEMRHLHAVVGVVPSADGSALFHMGNTQVMAVVYGPHEVHNKAHQLHDKALVRCEYSMAAFSTGERRRRGKTDRRATELSLVIGQTLEAAIMTHLLPRSQIDIYVQVLQADGGTRAACINAASMALADAGIPMRDLVVSCAAGYLNSTPLLDLNYQEDSGGGPDLVVGYFPKLEKLSLLQMDSKVSIETFEKVLELATEGAKAVATFTREKLLENTRTLASARGHLKI
>Sphagnum_fallax Phytozome Sphfalx0023s0025.1
MEFISPEGLRLDGRRPHEMRQLHAEVGVVAKADGSALFEMGNTKVIAAVYGPHEVQIHSQQLHDQALVRCEYSMAAFSTGERRRRGKSDRRAMELSLVIRQTLEAAILTHLMPRSQIDIFVQVLQADGGTRAACINAASMALADAGIPMRDLVVSCAAGYLNSTPLLDLNYIEDSGGGPDLTVGIFPKLDKVSLLQMDSKLSTDLFEKVLTLAMEGSKAIAEYMRQMLLENTQKLAFARGTLKR
>Marchantia_polymorpha GenBank GEFO01006521, GenBank GEFO01003487, GenBank BJ869540
MDFISPEGLRLDGRRPFELRQLHAEIGVLDNADGSATFEMGNTKVIAVVYGPREVQNRSQQQLDHALVRCEYSMATFSTGDRRRRGKGDRRGTELSLVIRQTMEAAILTNLLPRSQIDIFVQVLQADGGTRACCINAAALALADAGIPMRDLVASCSASTPLLDLNYLEDSGGGPDLTVALFSKLDKVTLLQMDAKVPLDVFEKVMNLASEGAKAVTQFLREILMENTKKLAFAKEPLKV
>Anthoceros_agrestis GenBank ERX714368, GenBank ERX714369
MEFVTKEGLRVDGRRAPEMRQLYAEIGVVEKASGSALFQMGNTKVIAAVYGPHEVQNRSQQLHDQALVRCDYSMATFSTGERRKRGKGDRRAMEISLVIRQTMEEAILTAQMPRTQIDIYVQVLQADGGTRSACINAATIALADAGIPMRDLAVSCSAGYLDSTPLLDLNYLEDSGGGPDVTVGLFPKLDKISLLQMDSRLPIDLLEKVVLLASEGCKAVAKYIREVLSTQTRALAYSRGPVR
>Isoetes_sinensis GenBank SRR1648119
MVREFVSPEGLRMDGRRPMEMRHLQASIGVIDNADGSASFEMGNTKVIAAVYGPREVQNRSQQQHDQALVRCEYSMATFSTGERRRRGKGDRRSTELSLVIRQTMEAAIMTHLMPRSQIDIYVQVLQADGGTRSACINAASLALADAGIPMRDLVASCSAGYLNEIPLLDLNYVEDSGGGPDVSLGLFPKLDKITLLQMDSKLPVEVFEKVVRLATDGAKAAAQYMREVLLENTKQLAGSRGLLQF
>Selaginella_moellendorffii GenBank ADFJ01002199, GenBank SRR1230924
MEFVGPEGLRLDGRRPLEMRQLHAELGVVENANGSAMFEMGNTKVIAAVYGPHEVHNRSQQLWDRALVRCEYSMAAFSTGDRRRKGKGNRRSTEISLVIRQTLEAAILTNLMPKSQIDIYVQVLQADGGTRSACINAAALALAEAGIPMRDLVASCAAGYLNGTPLLDLNYVEDSGGGPDVTVALFPKVDKVSLLQMDSKMPLEHFENVFQLAAEGAKAAARYMREVLMENTQNLARLVTAT
>Huperzia_serrata GenBank SRX010999
MEYISPEGLRLDGRRPLEMRQLHAELGVIAKADGSATFEMGNTKVIAAVYGPREVQNRSQQVQDQALVRCEYSMATFSTGERRKRGKGDRRSTEISLVIRQTMEPAILTHLLPRSQIDIFVQVLQADGGTRSACINAASLALADAGIPMRDLVASCAAGYLNNTPLLDLNYTEDSGGGPDVTVGVFPKLDKISLLQMDSKLPIDLFEKVLELATEGAKAAAEYMRERLSESTRQLVSARGLLRF
>Equisetum_diffusum GenBank ERR364408
MEYINPEGLRVDGRRPNEMRQLHAEVGVLDKADGSAVFEMGNTKVIAAVYGPHEVQNRGQQLQDQALVKCEYSMATFSTSDRRKRTKGDRRSTEISLVIRQTMEASILTHLLPRSQIDIFVHVLQADGGTRCACINAASLALADAGIPMRDFVSSCASGYLNSTPLLDLNQMEDGAGGPDLTVALLPKLNKITLLQMDAKLAMDLFEKVHDLAIKGCMAISQYMQEVMLEKTKERAFSRGPVRM
>Psilotum_nudum GenBank ERX337180
MEFVSPEGLRLDGRRPIEIRQLHAEMGVVDKADGSAIFEMGNTKVIAAVYGPHEVQNRSQQLQDQTLVRCEYSMATFSTGIRRRKPKGDRRSTEISLVIRQTMEAAILTHILPRSQIDIFVHVLQADGGTRSACINAASLALADAGIPMRDIVSSCAAGYLNSTPLLDLNFTEDSGGGPDVSVALLPKLNKISLLQMDSKLPMDLFEKVLDLGTKGCMAIAQYMQEVLLENTKQLAFARGPIRL
>Ophioglossum_petiolatum GenBank ERX337179
MEFVSPEGLRLDGRRPKEIRQLHAELGVVDKADGSAVFEMGNTKVVAAVYGPHEVQNRTQQLQDQALVRCEYSMATFSTGDRRRRPKGDRRSTEISLVIRQTLEAAILTHLLPRSQIDIFVHVLQADGGTRCACINAASLALADAGVPMRDIVAACAAGYLNSTPLLDLNYMEDSGGGPDLVVSLLPKLDKITLLQMDSKLPMEIFEEVVDLGTKGCKAIAGYMREILLQETKKLACARGPPRV
>Angiopteris_evecta GenBank ERR364409
MEFISPEGLRLDGRRPSEMRQLHAEMGVVDKADGSATFEMGNTKVMAAVYGPHEVQNRSQQLQDQALVRCEYSMATFSTGDRRRKPKGDRRSMEISLIIRQTMEAVILTHLMPRSQIDIFVHVLQADGGTRSACINAASMALADAGIPMRDIVASCSAGYLNSTSLLDLNYVEDSGGGPDVTIGLFPKLDKISLLQMDAKLPMEIFEKVLDLASKGCKAIGQYMGEILLENTKHLASARGPTRL
>Lygodium_japonicum GenBank FX956195
MEFVSPEGLRLDGRRPAEIRQLNAQIGVIDKADGSATFEMGNTKVIAAVYGPHEVQNRSQQLEDQALVKCEYSMANFSTGDRSRKKPKGDRRSVELSLVIRQTMEAAILTNLLPRTQIDIFVHVLQADGGTRAACINAASLALADAGIPMRDIVASCASGYLNNTPLLDLNYLEDSGGGPDCTIALLPHIDKISLLQMDAKLPLEMFEKVFDLGVKGCKAVANYMRGVLLENTKELALSRGTVRI
>Azolla_filiculoides GenBank GBTV01007247
MEFVSPEGLRLDGRRPAEMRQMRAKLGVIDQANGSATFEMGNTKVIAAVYGPHEVQNRSQQLNDQALVRCEYSMANFSTGDRRRKQKGDRRSVEISLVIRQSMEAAIMTNLLPRTQIDIFVHVLQADGGTRSACINAASLALADAGIPMRDIVTSCAAGYLNNTPLLDLNYLEDSGGGPDVTVALLPKMDKVTLLQMDAKLSMEMFEKVFELGSRGCMAVANYMREVLMQNTKELAYARGVVKI
>Alsophila_spinulosa GenBank ERX337181
MAMEFVSPEGLRLDGRRPTEMRQLRAKLGVVDKADGSAMFEMGNTKVIAAIYGPHEVQNRSQQLHDQALVRCEYSMANFSTGDRGDRRRKQKGDRRSVEISLVIRQSMEAAILTNLMPRTQIDIFVHVLQADGGTRAACINAASLALADAGIPMRDIVASCASGYLNNTPLLDLNYLEDSGGGPDVTIALLPKIDKVTLLQMDAKLPMEMFERVFELGAKGCTAVANYMREVLLENTKELAFARGVVKV
>Ceratopteris_richardii GenBank GBGN01011193
MALEFISPEGLRLDGRRPAEIRQLRANLGVIDKADGSATFEMGNTKVIAAVYGPHEVQNRSQQLLDQALVKCEYSMANFSTGDRRRKQKGDRRSVEISLVIRQSMEAAIMTHLLPRTQIDIFVHVLQADGGTRSACINAASLALADAGIPMRDIVASCASGYLNNTPLLDLNYLEDSGGGPDVTIALLPKLDKITLLQMDAKLPLEMFEKVFELGNKGCVAIANYMRNVLLENTKDLAFARGVVKV
>Pteridium_aquilinum_aquilinum GenBank GASP01014617
MEFVSPEGLRLDGRRPTEMRQLRAKLGVVDKADGSATFEMGNTKVIAAVYGPHEVQNRSQQLHDQALVRCEYSMANFSTGDRRRKQKGDRRSVEISLVIRQSMEAAILTNLLPRTQIDIFVHVLQADGGTRAACINAASLALADAGIPMRDIVASCASGYLNNTPLLDLNYLEDSGGGPDVTIALLPKIDKITLLQMDAKLPLDMFERVFELGNKGCAAVAGYMRDVLLENTKELAFARGVVRA
>Ginkgo_biloba GenBank GBYR01008673
MEFINPEGLRLDGRRPLEMRQLHAEVGVVDKADGSAVFEMGNTKVMAVVYGPREVQNKSQQLHDQALVRCEYSMANFSTGDRVRRPKGDRRATEISLVIRQTMEAAILTHLMPRSQIDIFVQVLHADGGTRSACINAATLALADAGIPMCDLVTSCAAGYLNSTPLLDLNYIEDSAGGPDVTVGLLTKMDKVTLLQMDSKLAMDIFETVMQLAVEGCKAIVRYIQEVLLENTKQLEYQRGTRI
>Cunninghamia_lanceolata GenBank JU982907
MEYISPEGLRVDGRRPLEMRQLHAQVGVVDKADGSAIFEIGNTKVMAVVYGPREVQNRSQQLHDQALVRCEYSMANFSTGDRVRRPKGDRRSTEISLVIRQTMEAAILTRLMPRSQIDIFVQVLQADGGTRCACINAATLALADAGIPMCDLVTSCAAGYLNSTPLLDLNYVEDSAGGPDVTVGLMAKMDKVTLLQMDAKLPLDIFESVMQLAIEGCKAILRYIQDVLLENTKQLEYQKGLRT
>Araucaria_cunninghamii GenBank GCKF01027870
MEYISPEGLRLDGRRPLEMRQLHAQVGVVDKADGSAIFEMGNTKVMAAVYGPREVQNKSQQLHDQALVRCEYSMAHFSTGDRLRHPKGDRRATEISLVIRQTMEAAILTHLMPRSQIDIFVQVLQADGGTRSACINAATLALADAGIPMIDLVTSCSSGYLNSTPLLDMNYVEDSAGGPDVTVGLMAKTEKVALLQMDAKLPMEIFETVMQLAIEGCKAIVRYIQDVLLENTKQLEYQK
>Cycas_revoluta GenBank GBJU01031666
MEFISPEGLRLDGRRPMEMRQLHAELGVVDKADGSAIFEMGNTKVMAVIYGPREVQNKSQLIHDRALVRCEYSMANFSTGDRMRRPKGDRRATEISLVIRQTMEAAILTHLIPRSQIDIFVQVLQADGGTRSACINAATLALADAGIPMCDLVTSCAAGYLNSTPLLDLNYAEDSAGGPDVTVGFLTKMDKVTLLQMDSKIPMDIFENVMQLAVEGCKAIVRYIREILMENTRQLEFRKGLKM
>Larix_kaempferi GenBank JR164506
MEFISPEGLRLDGRRPLEMRQLHAQLGVVDKADGSAIFEMGNTKVIAAVYGPHEVQNRHQQLPDQALVRCEYSMANFSTGDRPRRSKGDRRATEISLVIRQTMEAAILTHLMPRTQIDIFVQVLQADGGTRSACINAATLAVADAGIPMCDLVTSCAAGYLNSTPLLDMNYMEDSAGGPDVTVGLMTKMDKVTLLQMDSKLPMDIFETVMQLAIEGCKAIVRYIQDILLENTKQLEYQKGLRS
>Ephedra_trifurca GenBank GBKT01008068
MEFISPEGLRLDGRRPLELRQLNGQVGVIDKADGSAIFEMGNTKVMVAVYGPHEVHNKSQQQHDHALVRCEFSLANFSTGDRSRHFKGDRKSTEMSLVIRQTMEATILTHHMPRSQIDIFVQVLQSDGGVKSACINAAVLAVADAGIPMRELLASCSAGYLNSTPVLDMNYVEESAGGPVVTVGHLAKTDKITLLQMDSKLPMEIFETVMQLAIDGCMEIVRYNQKVLLENTIQLEYQKGLEI
>Amborella_trichopoda GenBank AWHE01006672, GenBank AWHE01006671, GenBank AWHE01006670, GenBank AWHE01006669, GenBank SRX018164
MEYVSPEGLRLDGRRPLEMRQINAEIGVVVKADGSAVFEMGNTKVIAAVYGPREVQNRSQQLSDQALVRCEYSMANFSTGDRLRRPKGDRRSSEISLVIRQTMEACILTHLMPRSQIDIYVQVLQADGGTRSACINAATLALADAGIPMRDLITSCSAGYLVNTPLLDLNYVEDSAGGPDLTVGILAKMDKVTLLQMDAKLPMHIFEKVMQVAMEGCRAVAQYIREVLLENTKELEYRRGL
>Nuphar_advena GenBank ERX337099
MEYVSPEGLRLDGRRPMEMRQVRAEIGVVAKADGSAAFEMGNTKVIAAVYGPREVQNKSQQVNDQALVRCEYSMANFSTGDRTRKPKGDRRSTEISLVIRQTMEACILTHLMPRSQIDIFVQVLQADGGTRSACINAATLALADAGIPMRDLITSCSAGYLNSTPLLDLNYVEDSAGGPDVTVGMLTKLDKVTLLQMDAKLPMEIFENVMELSIAGCKAVANYIREVLLENTKQLELRRGI
>Kadsura_heteroclita GenBank ERX337100
MEFVSPEGLRLDGRRPMEMRQIRAEIGAVSTADGSAFFAMGNTKVIAAVYGPREVQNKSQQMSDKALVRCEYSMANFSTGDRTRKPKGDRRSTEISLVIRQTMEACILTHLMPRSQIDIFVQVLQADGGTRSACINAATLALADAGIPMRDLITSCSAGYLNSTPLLDLNYVESAGGPDVTVGILTKLDKVTLLQMDAKLPLDIYEDVMLLAIEGCKAVAHYIHELLLDNTKQLEYRRG
>Liriodendron_tulipifera GenBank CK765199, GenBank SRR039488.55841.2
MEYVSPEGLRLDGRRPMEMRQIRAEIGAVAKADGSAVFEMGNTKVIAAVYGPREVQNRSQQINDQALVRCEYSMANFSTGDRMRRPKGDRRSTEISLVIRQTMEACILTHLMPRSQIDIFVQVLQADGGTRSACINAATLALADAGIPMRDLATSCSAGYLNSTPLLDLNYVEDSAGGPDVTVGILAKMDKVTLLQMDAKLPMDIFQNVMELATEGCKAVAHYIREVLLENTKQLEYRRGI
>Persea_americana GenBank FD503848
MEYVSPEGLRLDGRRPMEMRQIRGEIGAVAKADGSAVFEMGNTKVIAAVYGPREVQNRSQQISDQALVRCEYTMANFSTGDRMRRPKGDRRSTEISLVIRQTMEACIMTHLMPRSQIDIYVQVLQADGGTRSACINAATLALADAGIPMRDLVTSCSAGYLNSTPLLDLNYVEDSAGGPDVTIGILAKMDKVTLLQMDAKLPMDI
>Aristolochia_fimbriata GenBank SRX018290
MEFVNPEGFRLDGRRPMEMRRLQAEIGAVANADSSAVFEMGNTKVVAAVYGPREVQNRSQQISDQALVRCEYSMANFSTGDRTRKQKGDRRSTEISLVIRQTMEACILTHLMPRSQIDIFVQVLQADGGTRSACINAATLALADAGIPMRDLVTSCSAGYLNSTALLDLNYMEDSAGGPDVTVGVLAKLDKVTLLQMDAKLPVDTFESVMQLAIEGCKAVAHYIREVLLQNTKQLEYRRGV
>Acorus_americanus GenBank CO997414
MEFVSPEGLRLDGRRPMEMRQIRAEIGAVSSADGSAVFEMGNTKVIAAVYGPREVQNRGQQLNDQALVRCEYSMANFSVGDRARRPKGDRRSIEISLVIRQTMEACILTHLMPHSQIDIFVQVLQADGGTRSACINAATLALADAGIPMRDLVTSCSAGYLNSTPLLDLNYVEESAGGPDVTVGILAKLDKVTLLQMDAKLPKETFEDVMELAIQGC
>Posidonia_oceanica GenBank GEMD01066393
MEFVNLQGIRLDGRRPMELRQLQAEAGVVSKADGSALFEMGNTKVIAAVFGPREVQNRSQQLSSQALVRCEYSMANFSTGDRVRRPKGDRRSTEISLVIRQTLEACIMTHLMPRSQVDIYVQVLQADGGTRSACINAATLALADAGIPMRDFVTSCSAGFLNATPLLDLNYIEDSGGGPDVTVGIFAKLDKVTLLQMDNKLPMDIFEKVMQLAIDGCKAIAQYIREVLSENTKQLEFRRGV
>Anthurium_andraeanum GenBank GBKP01023057
MEYVKLSGFRLDGRRPTEMRHIHAEVGAVAKADGSAIFEMGNTKVVAAVYGPREIENKSQQISKQALVRCEYSMANFSTGDRTRRPKGDRRSTEISLVIRQTMEACILTHLMPRSQIDIYVQVLQADGGTKSACINAATLALADAGIPMCDLVTSCCAGYLNSTPLLDLNYLEDSAGGPDVTVGLLVKLDKVTLLQMDAKLPIDIFENVMQLAIEGCKAIANLIRQVLLENTQKLEYLRGI
>Cymodocea_nodosa GenBank GEMM01039411, GenBank HADH01022802
MEFVNLQGIRLDGRRPLELRQLRAELGVVSKADGSAIFEMGNTKVIAAVYGPREVQNRSQQLSNQAVVRCEYSMANFSTGDRVRRPKGDRRSTEISLVIRQTLEACILTHLMPRSQIDIYVQVLQADGGTRSACINAATVALADAGIPMRDLVTSCSAGFLNATPLLDLNYIEDSGGGPDVTVAIFAKMEKVTLLQMDNKLPMDNFENVMQLAIDGCKAIAQYIRQVLSEKAKQLEYLRGV
>Allium_fistulosum GenBank FX561757
MEFVNPLTGFRLDGRRPNEMRQIRGEIGVVAKADGSALFEMGNTKVIAAVYGPREVQNRSQQINNQALVRCEYSMANFSTGDRMRRPKGDRRSTEISLVIRQTLEAAIITHLMPKSQIDIFVQVLQADGGTRSACINAATLALADAGIPMRDIVTSCSAGYLCTTPLLDLNYVEDSAGGPDVTVGLLTKMDKVTLLQMDAKLPIEIFENVMQLAIEGCKAIANYIREILSEHIKELECRRNV
>Agave_deserti GenBank GAHT01042810
MEYVNPLTGFRLDGRRPNEMRQIRGEIGVVAKADGSASFEMGNTKVIAAVYGPREVQNRSQQINNQALVRCEYSMANFSTGDRTRKPKGDRRSTEISLVIRQSLEACIMTHLMPRSQIDIFVQVLQADGGTRSACINAATLALADAGIPMRDLVTSCSAGYLCVTPLLDLNYVEDSAGGPDVTVGILAKMDKVTLLQMDAKLPMDIFENVMQLAIEGCKAIAQYIREVLLERTKQLECRKGV
>Phalaenopsis_aphrodite GenBank JI645177
MEYINPLTGFRLDGRRPNEMRQIRGEVGVVARADGSAVFEMGNTKVIAAVYGPREVQNKSQQIDNQALVRCEYSMSNFSTGNRARKYKGDRRSTEISLVIRQTMEAAILTHLMPRSQIDIFLQVLQADGGTRSACINAATLALADAGIPMRDLVTSCSAGYLCSTPLLDLNYVEDSAGGPDVTVGTLVKMDKVTLLQMDAKLPIDMFADVMQLAIEGCKAIANYIREVLLENSKKLEYMKGN
>Dioscorea_composita GenBank GBJW01085989
MEFVNPLTGFRLDGRRPNEMRHIRGEIGVVANADGSAMFEMGNTKVIAAVYGPREVQNKSQQLNNQALVRCEYSMANFSTGDRTRRPKGDRRSTEISLVIRQSLEASILTHLMPRSQIDIFVQVLQADGGTRSACINAATMALADAGIPMRDLVTSCSAGYLCTTPLLDLNYVEDSAGGPDVTVGILAKTDKVTLLQMDAKLPMDIFENVMQLAVEGCKAVAQYIREVLLENTKQLENRRGK
>Lilium_hybrid GenBank GBKS01030184
MEYVNPLTGFRVDGRRPNEMRQIHGELGVVAKADGSASFEMGNTKVIAAVYGPREVQNRSQQLHDKALVRCEYSMANFSTGDRTRRPKGDRRSTEISLVIRQTMEACILTHLMPRSQIDIYVQVLQADGGTRSACINAATLALAQAGIPMRDIVTSCSAGYLCTTPLLDLNYVEDSAGGPDVTVGILAKMDKVTLLQMDAKLPMDLFENVMQLAIEGCKAIAQYIQEVLLENTKRLEYLRGL
>Fritillaria_cirrhosa GenBank GAGV01018100, GenBank GAGV01016558
MEYVNPLTGFRVDGRRPNEMRQIHGELGVVAKADGSASFEMGNTKVIAAVYGPREVQNRSQQLHDKALVRCEYSMANFSTGDRTRRPKGDRRSMEISLVIRQTMEACILTHLMPRSQIDIYVQVLQADGGTRSACINAATLALAQAGIPMRDIVTSCSAGYLCTTPLLDLNYVEDSAGGPDVTVGILAKMDKVTLLQMDAKLPMDLFENVMQLAIEGCKAIAQYIREVLLENTKRLEYLRGP
>Elaeis_guineensis GenBank JO093660, GenBank JO094213
MEYVNPLTGFRLDGRRPNEMRQIRGEIGVVAKADGSALFEMGNTKVIAAVYGPREVRNKGQQINNQALVRCEYGMANFSTGDRRRKPKGDRRSTEISLVIRQTMEACILTHLMPHSQIDIFVQVLQADGGTRSACINAATLALADAGIPMRDIVTSCSAGYLCSTPXLDLNYVEDSAGGPDVTVGILAKMDKVTLLQMDAKLPMDIFENVMQLAIEGCKAVAHYIREVLLEHTKQLECHRGA
>Nypa_fruticans GenBank GDFT01013184
MEYVNPLTGFRLDGRRPNEMRQIRGEIGVVAKADGSSLFEMGNTKVIAAVYGPREVQNKGQQIKNQALVRCEYSMANFSTGDRKRRPKGDRRSTEISLVIRQTMEACILTHLMPHSQIDIFVQVLQADGGTRSACINAATLALADAGIPMRDIVTSCSAGYLCSTPLLDLNYVEDSAGGPDVTVGILAKMDKVTLLQMDAKLPMDTFENVMQLAIEGCKAVAHYIREVLLEHTKQLECHRGA
>Ananas_comosus GenBank LSRQ01003265.1
MEYVNPLTGFRIDGRRPNEMRQIKGELGVVANADGSALFEMGNTRVIAAVYGPREVQNKSQQSNNQALVRCEYSMANFSTGDRTRRQKGDRRSTEISLVIRQTMEASILTHLMPRSEIDIFVQVLQADGGTRSACINAATLALADAGIPMRDIVTSCSAGYLCSTPLLDLNYAEDSAGGPDVTVGILSKMDKVTLLQMDAKLPMDIFENVMQLAIEGCKAIANYIREVLLENTKQLESRRGG
>Oryza_sativa GenBank GDKM01007939
MEYVNPLTGFRVDGRRPNEMRQLKGEVGVVARADGSALFEMGNTRVIAAVYGPREVQNKGQQVNSKDALVRCEYRMADFSTGDRRRKPKGDRRSTEISLVIRQTMEASILTHLMPRSQIDIFVQVLQADGGTRAACINAATLALADAGIPMRDIVTSCSAGYLCSTPLLDLNYIEDSAGGPDVTVGFLTKMDKVTLLQMDAKLPMDTFETVMDLAIEGCKAIANYIREVLLENTRRLECQRG
>Eleusine_indica GenBank GBKX01039834
MEYVNPLTGFRVDGRRPNEMRQLKGEVGVVARADGSALFEMGNTRVIAAVYGPREIQNKGQLVNSKEALVRCEYRMAEFSTGDRRRKPKGDRRSTEISLVIRQTMEASILTHLMPRSQIDIFVQVLQADGGTRSACINAATLALADAGIPMRDIVTSCSAGYLCSTPLLDLNYVEDSAGGADVTVGILAKMDKVTLLQMDAKLPMDTFENVMELAIEGCKAIANYIREVLLENTKRLECQRG
>Curcuma_longa GenBank JW752875
MEYVDSLTGFRLDGRRPNDMRQIRGEIGVVAKADGSALFEMGNTKVVAAIYGPREVQNKGQQINNQALVRCEYSMANFSTGDRTRRPKGDRRSTEISLVIRQTMEACILVHLMPRSQIDIFVQVLQADGGTRSACINAATLALADAGIPMRDIVTSCSAGYLCSTPLLDLNYVEDSAGGPDVTVGILAKMDKVTLLQMDSKLPMDIFENVMQLAIEGCKAIAQYIREVLLENTKLLESRKGV
>Costus_pictus GenBank JW233304
MEYVDSLTGFRLDGRRPNDMRQIRGEIGVVAKADGSALFEMGNTKVIAAVYGPREVQNKNQQVNNQALVRCEYSMANFSTGDRRRKPKGDRRSTEISLVIRQTMEACIFTHLMPRSQIDIFVQVLQADGGTRSACINAATLALADAGIPMRDIATSCSTGYLSSTPLLDLNYIEDSAGGPDVTVAILAKMDKITLLQMDAKLPMDIFENVMQLAIEGCKAIAQYIRGVLLENTKELECRRGI
>Musa_acuminata GenBank XM_009418116
MEYVDSLTGFRLDGRRPNDMRQIRGEIGVVAKADGSALFEMGNTKVIAAVYGPREVQNRSQQVNNQALVRCEYSMANFSTGDRARRPKGDRRSTEISLVIRQTMEACILTHLMPRSQIDIFVQVLQADGGTRSACINAATLALADAGIPMCDIVTSCSAGYLSSTPLLDLNYIEDSAGGPDVTVGILAKMDKVTLLQMDAKLPMDIFENVMQLAIEGCKAIAQYIRGVLLENTKQLECRRGV
>Sinopodophyllum_hexandrum GenBank GBJY01002954
MEYVSPEGLRLDGRRPMEMRKIHAEIGAVSKADGSAVFEMGNTKVIAAVYGPREVQNRSQQNNEQALVRCEYSMANFSTGDRMRKSKGDRRSTEISLVIRQTMEACILTHLMPRSQIDIFVQVLQADGGTRSACINAATLALADAGIPMRDIVTSCSAGYLNSNPLLDLNYIEDSGGGPDVTVGILPKLDKVTLLQMDAKLPMDIFENVMNLAIEGCKAIANYIREVLLENTKQLEYRRGP
>Anemone_flaccida GenBank GEKW01035946
MEFVSPEGLRLDGRRPMEMRQIRAEMGVVSKADGSAVFEMGNTKVIAAVYGPREVQNRSQQMSDQALVRCEYNMANFSTGDRKRKPKGDRRSVEISLVIRQTMEACIMTDQMPRSQIDIFVQVLQADGGTRSACINAATLALADAGIPMRDLVTSCSAGYLNNTPLLDLNYLEDSAGGPDVTLGILPKVDKVTLLQSDAKLPIDTFENVMQLAVEGCKAIAKYIREVLLERTRELEQLRGT
>Sanguinaria_canadensis GenBank JG638682
MEFVSPEGLRLDGRRPMEMRQIRAELGAVSKADGSAVFEMGNTKVIAAVYGPREVENRSQQMNDQALVRCEYSMADFSTGDRMRKPKGDRRSTEISLVIRQTMEACIMTHLMPRSQIDIFVQVLQADGGTRAACINAATLALADAGIPMRDLVTSCGAGYLNSTALLDLNYVEDSAGGPDVCVGILAKLDKVTLLQMDAKLPMDIFENVMQLAIEGCKAIANYIREILLENTKQLEYRRGI
>Banksia_hookeriana GenBank GBXB01019160
MEFVSPEGLRLDGRRPMEMRQIRAEIGAVSNADGSAVFEMGNTKVIAAVYGPREVQNRSQQISDQALVRCEYSMANFSTGDRMRKPKGDRRSTEISLVIRQTMEACILTHLMPRSQIDIFVQVLQADGGTRSACINAATLALADAGIPMRDIVTSCSAGYLNSTPLLDLNYVEDSAGGPDVTVGILTKLDKVTLLQMDAKLPMDIFENVMQLAIEGCKAIANYIREVLLENTKELEYRRGV
>Nelumbo_nucifera GenBank APLB01012394, GenBank AQOG01035198, GenBank SRR2052526
MEFVSPEGLRLDGRRPMEMRQIRAQIGVVAKADGSASFEMGNTKVIAAVYGPREVQNRSQQISDQALVRCEYSMANFSTGDRMRKPKGDRRSMEISLVIRQTMEACILTHLMPRSQIDIFVQVLQADGGTRSACINAATLALADAGIPMCDLITSCSAGYLNSTPLLDLNYVEDSAGGPDVTVGILSKSDKVTLLQMDSKLPMDIFENVMQLAIEGCKAVANYIREVLLENTKQLEYRRGT
>Sedum_alfredii GenBank HE757603
MEFVSPEGLRLDGRRPMEMRQIRAELGAVSKADGSAVFEMGNTKVIAAVYGPREVQNRSQQLNDRALVRCEYTMSNFSTGDRMRKPKGDRRSTEISLVIRQTMEACILTHLMPRSQIDIFVQVLQADGGTRSACINAATLALADAGIPMSDLVTSCSAGYLNNTPLLDLNYVEDSAGGPDVTVGILPKLDKVTLLQMDAKLPIDTFETVMQLATEGCKAIANYIREVLQENTKQLEFRKGT
>Paeonia_suffruticosa GenBank JI457720
MEYVSPEGLRLDGRRPMEMRQIRAKIGAVAKADGSAVFEMGNTKVIAAVYGPREVQNRSQQINDQALVRCEYTMANFSTGDRMRKPKGDRRSTEISLVIRQTMEACIMTHLMPRSQIDIFVQVLQADGGTRSACINAATLALADAGIPMRDLVTSCSSGYLNSTPLLDLNYAEDSAGGPDVTVGFLPKSEKVTLLQMDAKLPLDIFENVMQLAIEGCKAIANYIREVLLENTKELEYLRDK
>Vitis_vinifera GenBank GAKH01009504
MEFVSPEGLRLDGRRPMEMRQIRGEIGAVAKADGSAFFEMGNTKVIAAVYGPREVENRSQQISDQALVRCEYTMANFSTGDRMRKPKGDRRSTEISLVIRQTMEACILTHLMPRSQIDIFVQVLQADGGTRSACINAATLALADAGIPMRDLVTSCSAGYLNSTPLLDLNYVEDSAGGPDVTVGILPKLDKVTLLQMDAKLPMDIFENVMQLAIEGCKAIANYIREVLLENTKQLEYRRGP
>Punica_granatum GenBank GBGR01023312, GenBank GBGR01010653
MEYVSPEGLRIDGRRPMEMRKLHAEMGVVAKADGSAVFVMGNTKVIAAVYGPREVQNRSQQMSDQALVRCEYSMANFSTGDRMRKGKGDRRSTEISLVVRQTMEACILTHLMPRSQIDIYVQVLQADGGTRCACINAATLALADAAIPMRDLVTSCSAGYLNSTPLLDLNYVEDSAGGPDVTVGILPKMDKVTLLQMDSKLPIDTFDNVMQLAIEGCKAVATYIREVLLENTKQLEYHRGV
>Eucalyptus_globulus GenBank JK641467
MEYVSPEGLRIDGRRPMEMRKLQAEIGVVAKADGSAVFEMGNTKVIAAVYGPREVQNRSQQLNDQALVRCEYSMANFSTGDRMRKPKGDRRSTEISLVIRQTMEACILTQLMPRSQIDIYVQVLQADGGTRSACINAATLALADAGIPMCDFVTSCSAGYLNSTPLLDLNYVEDSAXGPDVTIGILPKLDKVTLLQMDAKLPLDIFENVMQL
>Aquilaria_agallochum GenBank JMHV01009101
MEYVSPEGLRLDGRRPLEMRQLRAEIGTVSKADGSAVFEMGNTKVIAAVYGPREVQNKSQQISDQALVRCEYSMAKFSTGDHVRKPKGDRRSTEISLVIRQSMEACILTHLMPRSQIDIFVQVLQADGGTRSACINAATLALADAGIPMRDIVTSCSAGYLNSTPLLDLNYLEDSAGGPDVTVGLLPKLDKVTLLQMDAKLSVDTFENVMDLAIEGCKAVANYIREVLLENTKQLEYRRGL
>Theobroma_cacao GenBank ALXC01001217
MEYVSPEGLRLDGRRPMEMRQIRAEIGTVARADGSAVFEMGNTKVIAAVYGPREVQNRSQQISDQALVRCEYSMANFSTGDRMRKPKGDRRSTEISLVIRQTMEACILTHLMPRSQIDIFVQVLQADGGTRSACINAATLALADAGIPMRDIVTSCSAGYLNSTPLLDLNYIEDSAGGPDVTVGILPKLDKVTLLQMDAKLPLDIFENVMGLATEGCKAVANYIREVLLENTKQLEYRRGL
>Bixa_orellana GenBank GDKG01049720
MEYXXXXFXXMEMRQLRAEIGAVAKADGSAVFEMGNTKVIAAVYGPREVQNRSQQISDHALVRCEYSMANFSTGDRMRKPKGDRRSTEISLVIRQTMEACIMTHLMPRSQIDIFVQVLQADGGTRSACINAATLALADAGIPMRDLVTSCSSGYLNSTPLLDLNYSEDSAGGPDVTLGILPKLDKVTLLQMDAKLPVDIFENVMQLAVEGCKAIANYLREVLLKNTKQLEYRRGI
>Arabidopsis_thaliana GenBank NP_191721
MEYVNPEGLRLDGRRFNEMRQIVAEVGVVSKADGSAVFEMGNTKVIAAVYGPREIQNKSQQKKNDHAVVLCEYSMAQFSTGDRRRQKFDRRSTELSLVIRQTMEACILTELMPHSQIDIFLQVLQADGGTRSACINAATLALADAGIPMRDLAVSCSAGYLNSTPLLDLNYVEDSAGGADVTVGILPKLDKVSLLQMDAKLPMETFETVFALASEGCKAIAERIREVLQENTKQLEYRRAA
>Cleome_droserifolia GenBank GDRJ01052285
MEYVNPEGLRLDGRRFNEMRQIRAEIGVVSRADGSAVFEMGNTKVIAAIYGPREIQNKSQQIGDHALVRCEYSMAHFSTGDRRRQKGDRRSTELSLVIRETMEACILTHLMPRSQIDIFVQVLQADGGTRSACINAATLALADAGIPMRDLVASCSAGYLNNTPLLDLNYVEDSAGGPDVTVGLLPKLDKVTLLQMDAKLPMDTFETVFALAIEGCKATAERIREVLQENTKQLEYRRGA
>Carica_papaya Phytozome evm.TU.supercontig_194.16
MEYVSPEGLRLDGRRPMEMRQLRAEIGAVAKADGSALFEMGNTKVIAAVYGPREVQNRSQQISDQALVHCEYSMANFSTGDRKRKPKGDRRSTEISLVIRQTMEACILTHLMPRSQIDIFVQVLQADGGTRSACINAATLALADAGIPMRDIVTSCSAGYLNSTPLLDLNYVEDGGGGPDVTVGILPKLDKVTLLQMDSKLPMDIFENVFQLAIEGCKAIATYIREVLQENTKQLEYRRGL
>Litchi_chinensis GenBank GCAD01006541
MEYVSPEGLRLDGRRPTEMRQLRAEIGVVSKADGSAMFEMGNTKVIAAVYGPREVQNKSQQINDQALVRCEYSMANFSTGDRVRKPKGDRRSTEISLVIRQTMEACIMTHLMPRSQIDVFVQVLQADGGTRSACINAATLALADAGIPMRDLVTSCSAGYLNSTPLLDLNYIEDSAGGADVTVGILPTLDKVTLLQMDAKLSTNIFEDVMQLATEGCKAIANYIREVLVENTKQLEYRRGS
>Mangifera_indica GenBank GBCV01008250
MEYVSPEGLRLDGRRPMEMRQLRAEIGVVAKADGSAMFEMGNTKVIAAVYGPREVQNRSQQITDQALVRCEYSMANFSTGDRMRKPKGDRRSTEISLVIRQTMEACILTNLLPRSQIDIFVQVLQADGGTRSACINAATLALADAGIPMHDIVTSCSAGYLNGTPLLDLNYVEDSAGGPDVTVGILPTLDKVTLLQMDAKLPTDTFEDVMQLATEGCKAVANYIREVLLENTKQLEYRRGS
>Citrus_trifoliata GenBank GCVN01030388
MEFVSPEGLRLDGRRPTEMRQLRAEIGNIAKADGSAVFEMGNTKVIAAVYGPREVQNKSQQMSDQALVRCEYSMANFSTGDRMRKPKGDRRSTEISLVIRQTMEACILTHLMPRSQIDIFVQVLQADGGTRSACINAATLALQDAGIPMRDIVTSCSAGYLNSTSLLDLNYVEDSAGGPDVTVGILPTLDKVTLLQMDAKLPTNTFEDVMQLAIEGCKAVANYIREVLLENTKQLECRRGL
>Tripterygium_wilfordii GenBank GAVZ01053700, GenBank SRR098677, GenBank SRX202900, GenBank SRR1171189
MEFVNPEGLRLDGRRAMEMRQLRAQIGAVSKADGSAVFEMGNTKVVAAVYGPREVQNRSQQMSDQALVRCEYSMANFSTGDRMRKPKGDRRSTELSLVIRQTMEACILTHLMPHSQIDIFVQVLQADGGTRSACINAATLALADAGIPMRDLVTSCSAGYLNSTSLLDLNYVEDSAGGPDVTVGILPTLDKVTLLQMDAKLPMDIFENVMQLAIEGCKAVANYIREVLQENTKQLEVRSGV
>Euphorbia_fischeriana GenBank JL056095
MEFVSPEGLRLDGRRPMEMRQLRAQIGVVGKADGSAAFEMGNTKVIAAVYGPREVQNRSQQINDQALVRCEYSMANFSTGDRMRKPKGDRRSTEISLVIRQTMEACILTHLMPRSQIDIYVQVLQADGGTRSACINAATLALADAGIPMRDLVTSCSSGYLNSTPLLDLNYVEDSAGGPDVTVGILPKLDKVTLLQMDAKLPIDIFENVMQLAIEGCKAIANYIRQVLLENTKQLEYRRGV
>Populus_trichocarpa_x_P_deltoides GenBank DT506858, GenBank DT511525
MEFVNPEGLRLDGRRPMEMRQLRAQIGAVAKADGSAVFEMGNTKVIAAVYGPREVQNRSQQINDQALVRCEYSMANFSTGDRRRKPKGDRRSTEISLVIRQAMEECILTNLMPRSQIDIYVQVLQADGGTRSACINAATLALADAGIPMRDLVTSCSAGFLNSTPLLDLNYVEDSAGGPDVTVGILPKLDKVTLLQMDAKLPIDTFENVMQLAVEGCKAIANYIREVLLENTKQLEYRRGL
>Viola_uliginosa GenBank GBZY01018205
MEYVNPEGLRLDGRRPMEMRQLQAQIGAVPKADGSAVFEMGNTKVIAAVYGPREVQNRGQQLNDQALVRCEYTMANFSTGDRMRKPKGDRRSTEISLVIRQTMEACILTHLLPRSQIDIYVQVLQADGGTRSACINAATLALADAGIPMSDLVTSCSSGYLNSTPLLDLNYAEDSAGGPDVTVGFLPKLDKVTLLQMDAKLPVDIFENVMQLAVEGCKAIANYIREVLVENTKQLEYRRGL
>Lupinus_angustifolius GenBank GBRP01061713
MEYVSPEGLRLDGRRPMEMRQIRAEIGAVSKADGSAVFEMGNTKVIAAVYGPRQVQNKSQQMNDQALVRCEYSMANFSTGDRMRKPKGDRRSTEISLVIRQTMEACILTHLMPHSQIDIFVQVLQADGGTRSACINAATLALADAGIPMRDLVTSCSAGYLNSTPLLDLNYVEDSAGGADVTLGILPKLDKVTLLQMDSKLPIDILENVMQLAIEGCKAVANYIREILLENTKQLEYRRGV
>Prunus_armeniaca GenBank GAWA01043750
MEYVSPEGLRLDGRRPMEMRQIRAEIGVVAKADGSALFEMGNTKVIAAVYGPREVQNRSQQLNDSALVRCEYTMANFSTGDRMRKPKGDRRSTEISLVIRQTMEACIMTHLMPRSQIDIFVQVLQADGGTRSACINAASLALADAGIPMRDLVTSCSAGYLNSTPLLDLNYIEDSAGGADVTLGILPKLDKVTLLQMDAKLSVETFENVMQLAIEGCKAVATYIREVLLENTKQLEYRRGI
>Morus_alba GenBank GBZO01011747
MEFVNPEGLRLDGRRPTELRQIRAELGAVAKADGSAVFEMGNTKVIAAVYGPREVQNRSQQISDQALVRCEYSMANFSTGDRMRRPKGDRRSTEISLVIRQTMEACIMTHLMPRSQIDIFVQVLQADGGTRSACINAASLALADAGIPMRDLVTSCSAGYLNSTPLLDLNYVEDSAGGPDVTVGIFPKLDKVTLLQMDAKLPLDIFENVMQLATEGCKAIATELREILLENTKQLEYRRGG
>Humulus_lupulus GenBank GAAW01046330
MEFVSPEGLRLDGRRPTEMRQIRAELGAVAKADGSAVFEMGNTKVIAAVYGPREVQNRSQLLNDQALVRCEYSMANFSTGDRMRKPKGDRRSTEISLVIRQAMEACIMTHLMPRSQIDIFVQVLQADGGTRSACINAASLALADAGIPMREIVTSCSAGYLNSTPLLDLNYVEDSAGGPDVTVGILPKLDKVTLLQMDSKLPLDIFETVMQLATEGCKAIAKELREVLLDNTKQLEIRRGG
>Casuarina_equisetifolia GenBank GDQL01012256
MEFVSPEGLRLDGRRPMEMRQIRAEIGSVARADGSAVFEMGNTKVIAAVYGPREVQNRSQQMNDQALVRCEYSMANFSTGDRKRKPKGDRRSTEISLVIRQTMEACILTHLMPRSQIDIFVQVIQADGGTRSACINAATLALADAGIPLRDLATSCSAGYLNSTPLLDLNYVEDSAGGPDVTVGFLPKLDKVTLLQMDSKLPIDTFESVMQLAIEGCKAVANYIREILLENTKQLEYRRGL
>Betula_papyrifera GenBank GEIC01132761
MEYVNPEGLRLDGRRPMEMRQIRAEIGAVAKADGSAVFEMGNTKVIAAVYGPREVQNRSQQMSDKALVRCEYSMANFSTGDRMRKPKGDRRSTEISLVIRQTMEACILTHLMPRSQIDIFVQVLQADGGTRSACINAATLALADAGIPLRDLVTSCSSGYLNSTPLLDLNYVEDSAGGPDVTVGFLPKLDKVTLLQMDSKLPIDIFENVMQLAIEGCKAVANYIREILLENTKQLEYRRGL
>Notholithocarpus_densiflorus GenBank GAOS01039792
MEFVSPEGLRLDGRRPMEMRQIRAEIGAVAKADGSAVFEMGNTKVIAAVYGPREVQNRTQQINDQALVRCEYSMANFSTGDRMRKPKGDRRSTEISLVIRQTMEACILTHLMPRSQIDIFVQVLQADGGTRSACINAATLALADAGIPMRDLVTSCSSGYLNSTPLLDLNYVEDSAGGPDVTVGFLPKLDKVTLLQMDSKLPIDIFENVMQLAIEGCKAIANYIREIMLENTKQLEYRRGI
>Carya_cathayensis GenBank GDAX01045289
MEYVNPEGLRLDGRRPMEMRQIRAEIGAVAKADGSAVFEMGNTKVIAAVYGPREVQNRSQQISDKALVRCEYSMANFSTGDRMRKPKGDRRSTEISLVIRQTMEACIMTHLMPRSQIDIFVQVLQADGGTRSACINAATLALADAGIPLRDLVTSCSAGYLNSTPLLDLNYVEDSAGGPDVTVGFLPKLDKVTLLQMDSKLSIDLFENVMQLAIEGCKAVANYIREILLENTKQLEYRRGL
>Trichosanthes_kirilowii GenBank GDIG01063312
MEFVSPEGLRLDGRRPMEMRQIRAEIGAVSKADGSAIFEMGNTKVLAAVYGPREVQNRSQQMSNQALVRCEYTMANFSTGDRMRKPKGDRRSTEISLVIRQTMEECILTHLMPRSQIDIFVQVLQADGGTRSACINAATLALADAGIPMRDIVTSCSAGYLNSTPLLDLNYVEDSAGGPDVSVGFLPKLDKVTLLQMDAKLPIDIFENVMQLAIEGCKAVANYIREVMLENTKKLEYCRGA
>Taxillus_chinensis GenBank GELW01074174
MEFVSPEGLRLDGRRPMEMRQIRAEIGPVSRADGSAVFEMGNTKVIAAVYGPREVQFRSQQIQDQALVHCEYSMANFSTGDRMRKPKGDRRSTEISLVIRQTMEACILTHLMPRSQIDIFVQVLQADGGTRSACINAATLALADAGIPMRDFVTSCSAGYLNSTPLLDLNYMEDRAGGPDVTVGLLPKLDKVTLLQMDSKLPIDTFENVMQLATEGCKAIANYIRGVLLENTKQLVSRQSL
>Oxybasis_rubra GenBank GEEQ01002365
MEFVSPEGLRLDGRRPLEMRQLRAQIGAVSKADGSAVFEMGNTKVIAAVYGPREVENRAQQMSDQALVRCEYTMANFSTGDRVRKPKGDRRSTEISMVIRQTMEACIMTNLMPRSQIDIFVQVLQADGGTRSACINAATLALADAGIPMRDLVTSCSAGYLNTTPLLDLNYVEDSAGGPDVTVGFLPKLDKVTLLQMDSKLPLDTFENVMQLAIEGCKAVANYIREILLENTKQLQYRRGS
>Opuntia_ficus-indica GenBank GEUK01027286
MEFVSPEGLRLDGRRPTEMRQLRAAIGAVSKADGSAVFEMGNTKVIAAVYGPREVENKAELISDQALVRCEYTMANFSTGDRVRKPKGDRRSTEISLVIRQTMEACIMTHLMPRSQIDIFVQVLQADGGTRSACINAATLALADAGIPMRDLVTSCSAGYLNSTPLLDLNYIEDSAGGPDVTVGLLPKLDKVTLLQMDSKLSVEVFQSVMQLAIEGCKAIANYIREVLLENTKQLEYRRGV
>Silene_conica GenBank GDJA01036694
MEFISPEGLRLDGRRPLEMRQLRAEIGSISKADGSAVFEMGNTKVIAAVYGPREVENKSQQMSDKALVRCEYTMANFSTGDRVRKPKGDRRSTEISMVIRQTMESCILLEKFPRSQIDIFVQVLQADGGTRSACINAATLALADAGIPMRDLVTSCSAGYLNSTPLLDLNYVEDSAGGPDVTVGLLPKMDKVTLLQMDSKLPIDIFENVMQLAIEGCKAVANYIREILLENTRQLEYRRGK
>Mesembryanthemum_crystallinum GenBank GBLK01021105
MEFVSPEGLRLDGRRPLEMRQLRAEIGAVSKADGSAVFEMGNTKVIAAVYGPREVENKAELLHDQALVRCEYTMANFSTGDRVRKPKGDRRSTEISLVIRQTMEACIMTHLMPRSQIDIFVQVLQADGGTRSACINAATLALSDAGIPMRDLVTSCSAGYLNSTPLLDLNYVEDSAGGPDVTVGFLPKLDKVTLLQMDSKLPLDIFENVMQLGIEGCKAVANYIRQVLLENTKQLEFRRGT
>Camptotheca_acuminata GenBank GACF01038831
MEYVSPEGLRLDGRRPMEMRQIRAEIGAVAKADGSAVFEMGNTKVIAAVYGPREVQNRSQQINDQALVRCEYSMANFSTGDRMRKPKGDRRSTEISMVIRQTMEACILTRLMPRSQIDIFVQVLQADGGTRSACINAATLALADAGIPMCDLVTSCSAGYLNSTPLLDLNYVEDSAGGPDVTVGILPKLDKVTLLQMDAKLPMDIFENVMQLAIEGCKAIANYIKEVLLENTKQLEYRRGV
>Actinidia_chinensis GenBank GAMA01015478
MEYVSPEGLRLDGRRPMEMRQIRAEIGAVSRADGSAVFEMGNTKVIAAVYGPREVQNRSQQINDQALVRCEYSMANFSTGDRMRKPKGDRRSTEISLVIRQTMEACILTHLMPRSQIDIFVQVLQADGGTRSACINAATLALADAGIPMRDLVTSCSAGYLNSTALLDLNYVEDSAGGPDVTVGILPKSEKVTLLQMDAKLPMDTFENVMQLAIEGCKAVATYIREVLLENTKQLEYRRGV
>Camellia_sinensis GenBank HP765680
MEFVSPEGFRLDGRRPMEMRQIRAEIGAVANADGSAVFEMGNTKVIAAVYGPREVQNRSQQINDQALVRCEYSMANFSTGDRMRKPKGDRRSTEISMVIRQTMEACIMTNLMPRSQIDIFVQVLQADGGTRSACINAATLALADAGIPMRDLVTSCSAGYLNSTPLLDLNYVEDSAGGPDVTVGILPKLDKVTLLQMDARLPIDMFENVMQLAIEGCKAVANYIREVLQENTKQLECRRGT
>Neolamarckia_cadamba GenBank GASC01044290
MEYVNPEGLRLDGRRPLEMRQLRAEIGVVSRADGSAVFEMGNTKVIAAVYGPREVQNKSQQTNDKAVVRCEYSMANFSTGDRMRKPKHDRRSMEISLVIRQTMEACILTHLMPRSQIDIFVQVLQADGGTRSACINAATLALADAGIPMCDLVTSCAAGYLNSTPLLDLNYVEDSAGGPDVTVGILPKLDKVTLLQMDAKLPMDTFETVMQLAIEGCKAVANYIREILLENTKQLEFRRGA
>Rauvolfia_serpentina GenBank GACE01051414
MEYVNPEGLRLDGRRPMEMRQLRAEIGVLSRADGSAVFEMGNTKVIAAVYGPREVQNKSQQMSDQALVRCEYSMANFSTGDRKRKPKGDRRSTEISLVIRQTMEACILTDQMPRTQIDIFVQVLQADGGTRSACINAATLALADAGVPMRDLVTSCSAGYLNSTPLLDLNYVEDSAGGPDVTVGILPKLDEVTLLQMDAKLPVDTFENVMQLAVEGCKAVANYIREILLEHTKQLEFRKGE
>Gentiana_rigescens GenBank GDAB01028965
MEYVNPEGLRLDGRRPLEMRKLRAEIGVVSRADGSAVFEMGNTKVIAAVYGPREVQNRSQQVNDKALVRCEYSMANFSTGERMRKPKGDRRSTEISLVIRQTMEACILTHLMPRSQIDIFVQVLQADGGTRSACINAATLALADAGIPLCDFVTSCSAGYLNGTPLLDLNYLEDSAGGPDVTVGILPNLDKVTLLQMDAKLPMDTFENVMQLATEGCKAVASYIREILLEHTKQLDFRRGV
>Salvia_pomifera GenBank GDKL01000852
MEFVNPEGLRLDGRRPNEMRQLRAEIGVVSKADGSAVFEMGNTKVIAAVYGPREVQNRSQQSNDHALVRCEYSMANFSTGDRMRKPKGDRRSTEISLVIRQTMEACILTHLMPRSQIDIFVQVLQADGGTRSACINAATLALADAGIPMSDIVTSCSAGFLNGTPLLDLNYVEDSAGGPDVTVGILPKLDKVTLLQMDAKLQMETFETVMQLAVEGCKAVASYIREVLLENTKQLESRRGV
>Paulownia_tomentosa GenBank GEFV01068778
MEYVNPEGLRLDGRRPMEMRQLRAEIGVVSKADGSAVFEMGNTKVIAAVYGPREVQNRSQQINDQALVRCEYSMANFSTGDRMRKPKGDRRSTEISLVIRQTMEACILTHLMPRSQIDIFLQVLQADGGTRSACINAATLALADAGIPMRDLVTSCSAGYLNGTPLLDLNYVEDSAGGPDVTVGILPKLDKVTLLQMDAKLQMDTFENVMQLAIEGCKAVASYIREVLLENTKQLESRRGV
>Sinningia_speciosa GenBank GCZU01017234
MEYVNPEGLRLDGRRPMEMRQLRAEIGVVSKADGSAAFEMGNTRVIAAVYGPREVQNRSQQINDQALVRCEYSMANFSTGDRTRKPKGDRRSTEISLVIRQAMEACILTHLMPRSQIDIFVQVLQADGGTRSACINAATLALADAGIPMRDLVTSCSAGYLNGTPLLDLNYVEDSAGGPDVTVGILPKLDKVTLLQMDAKLPIDTFENVMLLAIEGCKAVANYIREILLEHTKQLEFCRGV
>Petunia_exserta GenBank GBRT01025334
MEYVNPEGLRLDGRRPMEMRQLRAEIGVVSRADGSAAFEMGNTKVIAAVYGPREVQNKSQQINDKALVRCEYSMANFSTGDRRRKTKGDRRSTEISLVIRQTMEACILTHLMPRSQIDIFVQVLQADGGTRSACINAATLALADAGIPMRDLVTSCSAGYLNSTPLLDLNYLEDSAGGADVTVGFLPKLDKVTLLQMDAKLPMDTFEIVMQLAVEGCKAVENYIREILLENAKQLEIRRGV
>Ipomoea_purpurea GenBank GALY01054516
MEYVSPEGLRLDGRRPLEMRQLRAEIGAVARADGSAVFEMGNTKVIAAVYGPREVQNRSQQINDQALVRCEYSMANFSTGDRMRKPKGDRRSTEISLVIRQTMEACILTHLMPRSQIDIFVQVIQADGGTRSACINAATLALADAGIPMRDIVTSCSAGYLNSTPLLDLNYVEDSAGGPDVTVGFLPKLDKVTLLQMDAKLSLDTFENVMQLAIEGCKAVANYIREILLENTKQLECRRGL
>Ilex_paraguariensis GenBank GEWR01131378
MEYVSPEGLRLDGRRPMEMRQLRAEIGAVAKADGSAVFEMGNTKVIAAVYGPREVQNRSQQMNDQALVRCEYSMANFSTGDRRRKPKGDRRSTEISLVIRQSMEACILTHLMPRSQIDIFVQVLQADGGTRSACINAATLALADAGIPMRDLVTSCSAGYLNTTPLLDLNYVEDSAGGPDVTVGILSKLDKVTLLQMDAKLPMDTFENVMQLAIEGCKAVANYIREVLQENTKQLEYRRGV
>Gerbera_hybrid GenBank GACN01019708
MEYVSPEGLRLDGRRPMEMRQLRAEIGAISRADGSAVFEMGNTKVIAAVYGPREVQNRSQQMNDKALIRCEYTMANFSTGDRTRRPKGDRRSTEISLVIRQTMEACILTHLMPRSQIDIFVQVLQADGGTRSACINAATLALADAGIPMRDLVTSCSAGYLNSTPLLDLNYVEDSAGGADVTVGILPKLDKVTLLQMDAKLPMDIFENVMQLATEGCKAVANYIREILIENTKQLENRCGV
>Panax_ginseng GenBank GDQW01028820
MEFVSPEGLRLDGRRPMEMRQLRAEIGAVAKADGSAVFEMGNTKVIAAVYGPREVQNRSQQMNDQALVRCEYSMANFSTGDRMRKPKGDRRSTEISLVIRQTMEACILTHLMPRSQIDIFVQVLQADGGTRSACINAATLALADAGIPMRDLVTSCSAGYLNSTPLLDLNYVEDSAGGPDVTVGILPKSEKVTLLQMDAKLPMDIFENVMQLAVEGCKAVANYIREVLLENTKQLEYRRGV
>Daucus_carota_sativus GenBank LNRQ01004532, GenBank LNRQ01000002, GenBank KZN06125
MEFVSPEGLRLDGRRPMEMRQLRAKIGAVDKAHGSAYFEMGNTKVIAAVYGPREVQNRSQQLNDQALVRCEYTMANFSTGDRRRKPKGDRRSTEISLVIRQTMEACIMTHLMPRSQIDIFVQVLQADGGTRSACINAATLALADAGIPMHDLVTSCSAGYLNSTPLLDLNYVEDSAGGPDVTVGILPKSTKVTLLQMDSKLPMDIFENVMQLATEGCKAVANYIREVLLEKTKERQKFHGV
>Lonicera_japonica GenBank GAAY01017432, GenBank SRR290309
MEFVSPEGLRLDGRRPMEMRQLRAEIGAVANADGSAVFEMGNTKVIAAVYGPREVQNRSQQINDQALVRCEYSMANFSTGDRMRKPKGDRRSTEISLVIRQSMEACIMTHLMPRSQIDIFVQVLQADGGTRSACINAATLALADAGIPMRDLVTSCSAGFLNSTPLLDLNYVEDSAGGPDVTVGILPKLDKVTLLQMDAKLPIDVFENVMQLAMEGCKAVANYIREVLLENTKQLEYRRGL
