# Supplementary material for: RNA degradation by the plant RNA exosome involves both phosphorolytic and hydrolytic activities
Source: Nat Commun. 2017 Dec 18;8:2162. doi: 10.1038/s41467-017-02066-2 (PMC5735172; doi:10.1038/s41467-017-02066-2)
Supplement: Supplementary file 5 — Supplementary Data 2 [file 41467_2017_2066_MOESM5_ESM.xlsx]

## Sheet: List all eukaryotes
Supplementary Data 2. RRP41 protein sequences used for diversity analysis shown in Fig. 8. Color code is as defined in Fig. 8: blue indicates inactive RRP41, red that all aminoacids conferring activity are present and orange indicates a partial conservation of catalytic residues.
Amoebozoa
	Archamoebae
		Entamoebidae
>Entamoeba_dispar							AANV02000046
MEYISPEGYRLDGRRTTEMRKCEMEINFLNTSDGSARVRMGNTIVEAVVFGPLEGRRRNREGAELMVSYSQATFATRKRREQMHDRTMIETAELLKQMYEQVIITKLLPETMIDLRVQIMQDDGSVTAAVINACTLALIDAGIPMIDIVSAAEGGYIDGKMVVDMNKDEENVGTVFNVHTAIMQKSGAVALLQTEGKMPLQRLGDLLSIVEEGAKTIGIEMKKRIREYGIEVLSYQTI
>Entamoeba_nuttalli86							AGBL010022
MEYISPEGYRLDGRRTTEMRKCEMEINFLSTADGSARVRMGNTIVEAVVFGPLEGRRRNREGAELMVSYSQATFATRKRREQMHDRTMIETAELLKQMYEQIIITKLLPETMIDLRVQVMQDDGSVTAAVINACTLALIDAGIPMIDIVSAAEGGYIDGKMVVDMNKDEENVGTVFNVHTAIMQKSGAVALLQTEGKMPLQRLGDLLSIVEEGAKTIGIEMKKRIREYGNEVLSYQTI
>Entamoeba_invadens							UniProtKB - A0A0A1TXX1
MEYITPEGYRVDGRRPTEMRKCEMELGFEKSADGSARVRMGNTLVEAVVSGPMEGKRRNHDSAELKVFFSQATFATRRRRERMFDRNMAETSELLKQMYEQVVLVKQLPETSIEIRVQVLQDDGSVNAAAINACTLALIDAGIPMSDIVSSAEGGYISGRMVVDMGKDEENAGTVFNVHTAVMHNSGTVAILQTEGKMPLKRLGELLSVVEEGAKEAGIQMKEKIMEYGNKVMQYQNI
>Entamoeba_histolytica							UniProtKB - C4M2G1
MEYISPEGYRLDGRRTTEMRKCEMEINFLSTADGSARVRMGNTIVEAVVFGPLEGRRRNREGAELMVSYSQATFATRKRREQMHDRTMIETAELLKQMYEQIIITKLLPETMIDLRVQVMQDDGSVTAAVINACTLALIDAGIPMIDIVAAAEGGYIDGKMVVDMNKDEENVGTVFNVHTAIMQKSGAVALLQTEGKMPLQRLGDLLSIVEEGAKTIGIEMKKRIREYGNEVLSYQTI
		Mastigamoebidae
>Mastigamoeba_balamuthi							CBKX010001140
IEYVTPEGLRVDGRRPNEPRAVHCRVGVLERADGSAFFQQGNTMAIAAVHGPRESPRSRASPHDRATVNCEFSLATFSTRERRRRARDRKTAELGAVIRQIFEGAIMTSLFPRSRIDIFVTVLQADGGVRSCAINAAALALAHAGVPMTDLVVSCAAGMLDGTPVLDMNAIEEGAAGPDVSVAALAKSGRVCSIQSDAKMAVDAFKQV
	Mycetozoa
>Dictyostelium_discoideum							UniProtKB - Q54EU6
MSKLSYISPEGLRIDGRRANELRRINVEMGIFKRADGSAYYEQGNTKIIAAVYGPREISVSGKGVFDRAVVKCEFSSSSFSTTERKPQQKTKGDRVTTEIANLVKQAFESTIHTHLYPRSQINIYLQVLQSDGGLKAAAINASTLALIDAGISMKDFICACSTSCIDGIAVLDLNNIEERSGGPDCLLSIQPQIGGVISLNMDSKVPQDLFESVLELGEKGCKKIFSILSDYVKKYCSNLISNQIKN
>Dictyostelium_fasciculatum							UniProtKB - F4QE35
MSKLSYISPEGLRIDGRRSNEIRRLNMRMGVLNRADGSSYYEQGNTKITVAIYGPHESTTQKSLFDRASIKCEFAMSSFSTSERKVKSRFDKTAYETSTLIKQAFESTVLTHLFPRSQIDIYVQVLQSDGGLKSAAINAVTLAMIDAGIPMRDYVCACSATFIEGSALMDLNHMEERSGGADLLLSIHPQLGGVISINMESKVPQEMFESVLDMALAGCKKIYYLLQEQVKKHSKDLMSNQLVG
>Dictyostelium_purpureum							UniProtKB - F0ZRE0
MSKLSYISPEGLRIDGRRANELRRINIQMGVSNRADGSAYYEQGNTKIIAAVYGPREISVSGQSIFDRAIVKCEFATSSFSTTERKPQQKTKGDRATTEISNLVKQAFESTIQTHLYPRSQINIYIQVLQSDGGLKAAAINASTLALIDAGISMKDFVCAVSTSCIDGVAVLDLNHIEERSGGPDCLLSIQPQIGGVISLNMDSKVPQDLFESVLELGEKGCKKIFSILSDQVKKYSTDLISNQLKI
>Dictyostelium_lacteum							UniProtKB - A0A151ZSN7
MSKLSYISPDGLRVDGRRSNEIRRLNIKMGVSNRADGSAYYEQGNTKILVTVYGPRESVNSKSLYDRAVVKCEFSMSSFSTTERKQRQKGTDRQATEIQNLIKQAFESTVHVQLYPRSQIDIFVQVLQSDGGLKSASINACTLALIDAGISMKDFVCACNTSCIDGIPVLDLNNIEERSGGPDLLLSINPQLGGVISLNMDSKVQQDLFESVLDLGVKGCQKIFTILSDQVKRYSTELMSNQQQLQQS
>Polysphondylium_pallidum							UniProtKB - D3BKA2
MSKLSYITPEGLRIDGRRNNEIRRLNMKMGIFNRADGSAYYEQGNTKITVAVYGPREVASNQRMLHDRAIVNCEYSQAAFSSATDRKPTRKSDKQSYEIASLIKQAFESTIQITLFPRSQIDIYVQVLQADGGLKAAALNAATLAVIDAGLPMRDFICACSATFIEGVPLLDMNQMEERSGGADLLLSIQPQLGGVISLNMESKVPQDMFESVLELANLGCMKIFALLQTEVKRHSADLLSNQINPKS
>Acytostelium_ellipticum							FLTD01000096
TNIKSKLSYITPEGLRIDGRRNNEIRRLNMRMGTLARADGSSYYEQGNTKITVAVYGPREVASNQRVLHDRAVVNCEFSMAAFASTSERKTRGKGDRQAMEIAALVKQAFESTIQVSLFPRSQIDIYIQVLQADGGLKSASLNAATLAVIDAGIPMRDFVCSCSATFLEGVPLLDLNQTEERSGGADLLLSIHPQLGGVISVNMDAKVAQDMFESVLTLANKGCMKVFTLLQEEVKRHSKELISNQQQYTK
>Physarum_polycephalum							GDRG01008826
MSKLEFVSPEGYRIDGRKPNELRKIKSKLGIFSRADGSAYLEQGNTKVIAAVYGPREVTDRRKAHHDKAIINCEFSVSTFATSERRKRTKGDRRNMEIALIVKQTFEATVLVNLFPRSQIDIYIQVLQSDGGDKTAAINASTLALIDAGVPMRDFVCACAAGCIDGIPLLDLNYVEGTAGGPELPVALLPRTDGIVMLQMESRLPLDMFERVLQLASLGAHSMHNILKEAVRDHAADLLNK
	Discosea
		Longamoebia
			Centramoebida
				Acanthamoebidae
>Acanthamoeba_castellanii							UniProtKB - L8HIA7 + SRR5192860				sequence type T4
MSKFEFVSPEGLRMDGRRPGELRRIEAKMGVVSKADGSALFRQGNTQVLATIYGPKEPEEKSRTLHDRAIIQCEYSIAGFASGERKSKKTDKKTVELGMLIRQTFESVVMTALYPRSQIDIYVQVLQSDGGALSAAINATTLAMIDAGVPMRDFITSCSAAFISGTPLLDPNFVENTAGGPELLVAIEPKSQLVVSMEMESKLPMEMYERVAKLAIDGCNLIYRVLTDEVRDYTLQLYQARSGIGSA
>Acanthamoeba_astronyxis							CDFH01092667				sequence type T7
MAKLELISPEGLRLDGRRAGELRRIHCKMGIFTKADGSAFFQQGNTQVVAAIYGPRE VEEKSQALHDRAVLRCDYSM AAFSGSKSKQER NAVVGALVRQTFEAVVMCSLFPRSQIDIIIQVLQSDG GAVGCAINAVTLALIDAGIPLRDFVVSATTAYISSVPLL DPNYLESSGGAPELLVAIEPKTQN VVSMEMESKMPMEAFERVAQLSIDGCNLIYQVITNEVRAYSLHLYQTSCSSRHGT-
				Balamuthiidae
>Balamuthia_mandrillaris strain 2046							LEOU01000068
MSREYISPEGLRLDGRKAEELRKIQCKLGIFSRADGSAYYQQGNTKVVASVFGPREVVRKGQALHDRAIVTCEYSMATFSSGERRRKAKGDRRATEISLVMRQTLEAAIMTSLFPRSQIDIFVQILQADGGTRCAAINAATLALIDAGIPMRDFVVSAAAGYINGTPILDLNYVEDAAGGPDLPVAILPKSGKVTMLQMDSKLPMDKFEEVLRLAVKGCHIIYQLLREHVKDYTVDLYDSRGSSSS
			Thecamoebida
>Thecamoeba_quadrilineata							GELS01003268
MQKQEFISPEGLRTDGRRPTELRKIQCKLGLFNRADGSAYLEQGNTKAICTIYGPREVAIRSKALHDRAIINCEYSMATFSTSERKRKFKGDRRAAEIGMLIRQTFEAVVLTHLYPRSQIDIYIQILQADGGMRSVAINAATLAIIDAGIPMREIVTSCSAGYIDGTPLLDLNSMEDSAGGPEVPVAYLPLANKVTMVQMNNKLPIDQFEKVVELAIEGCRLVHKILKQAIEDHTLQLVESRGLLTS
		Stygamoebida
>Vermistella_antarctica							GELU01004920
MSRNEYISPEGLRLDGRRPSELRRIKCKLGLFSRADGSAYFQQGNTKAIAAVYGPREVPYFRRGLHDRAIINCEYSMATFSTGERKKQSKDRRGQEISLIMRQTFEAVVMTNLYPNSQIDIYVQILQADGGTRCASINAATLALIDAGVPMREFVCACAAGYIDDTPLLDLNYMEDSAGGPDLPLAIMPKTDKVVLLQMDSKLPVDQFESVVRLAVDGCHEIYEEMKEAVREHTAELACSRGIMPS
		Flabellinia
>Paramoeba_pemaquidensis							GEWA01018490
MASFGNKIEYISPEGLRLDGRRATELRRIKCRAGVLSHAHGSAYYEQGNTKVLAAVFGPVEAKRGKALHDRAVITCEYTMAPFSTGERKQKTKGNRRNVEISLAIKKTFEEAILVHQFPGSMINLYVEVLQADGGTRCAAMNALTLACVVAGIPMKDFVVACAAGCIDDTPLLDLNYLEDSARGVDMPVAIFPKTDKVLMLQMDYRVDLETYEKVLKLAVQGCHRIYQILVDEVKSYHGSLT
	Tubulinea
>Amoeba_sp._BB2							GEZU01023208
MSKNVEYITPEGLRVDGRRPNEIRKVNFKQGLFSRADGSVYYEQGNTKVLAAVYGPRQLRTGAGKKKKHDRAIIRCEYSTATFSTAERRKRGKGDKRATELSFAIRQTFESVIFTHLFPGSQIDIFMQVLQADGGTLCACINAATLALIDAGIPMRDLVVSCAAGLLDGTPLVDLNYIEEGGGGPELPIAFLPNTNKISLIQMHSNKISAEHFEEILKMSEEGCRQIYDVVNRAAREHALKLCESRGVVTM
Obazoa (opisthokont/Breviatea/Apusozoa)
	Apusozoa
>Thecamonas_trahens							UniProtKB - A0A0L0D5Q9
MSRREFVSPEGLRLDGRRPDELRKLQARMDLFSRADGSAYVEMGNTKVVAAVYGPREVRRASMAKHDRAVVRAEFGMATFATGERKKSSKGDKRSAEVSQMLVATFEPVILTELFPRSQIDIFVHVLQADGGNVAAAINAATLALIDAGIPLKDFVVACSAGHIDGANVLDLNYLEDSSGGGPELLLAMLPTEATLSLVKINDRIPLDVYDALVSLAMKGAALIHEVLVAKVKEHAHQQAASLGTIV
	Breviatea
>Pygsuia_biforma							GCRY01001775
MSFMEYISPEGLRNDGRRVGELRKTQARMGLFHRTDGSAYLEIGNTKVLAAVYGPREVSQRSHRISDRCFLNCEYSVATFSTGERRKRSKGDKRSNEVSSFLKDTFDQIIMTELFPRTQIDIFVQVIQADGGELAACVNAAMLAVADAGIPVKDVVSACHVGLLSQQAVLDMNYLEECAPGPNLCVSAFSRENQIISLQQTRKMPSDTLSPLLELSLKGCSMMYDFLAQAMQNYLSAARI
	Opisthokonta
		Nucletmycea
			Nucleariidae and Fonticula group
>Fonticula_alba							UniProtKB - A0A058ZAD5
MFASREFVSPEGLRLDGRRVNELRRLRVRSGPLTDADGSSYLELGNTRVLVAVYGPREVSSAKAARQTTQSSDRATVCCQFSMATFSGGERRRKIKGDRRTMSHASALEKAFSSTIAIDKIPPRSQIDIFVEVLQSDGGMLVACINATTLALIDAGIEIRDYLCASSSALLNDITVIDPNQNEEQSFGGSPTATVAVLPVTGGVVYLDVDTRLHIDRLEELVNQATTGALTIHTLLEKVVRDRTQSTVSTTSAQQNA
			Fungi
>Spizellomyces_punctatus							UniProtKB - A0A0L0HJ11
MSRLEIISPEGLRVDGRRPLELRRVNSRTAVLSQADGSAYIEQGNTKCLAAVYGPREPTKRAALLHDRALINVEYSVASFSSGERKQKLRRDRRLMEIASTIKRTFENVILTTTFPRSEIDIYLQVLQIDGGALHTAINAATLALVDAGIPMTDYVCACSAGYVNNQAILDLNYLEESAEIPTLTVALLPKSGKITMLGLESRLHLDKLEPVIQLASDGCKQLKENIDATIRESTKSLAKTILQ
>Batrachochytrium_dendrobatidis							UniProtKB - A0A177WFP4
MSRNEMVSPEGLRVDGRRPPELRRLLTKVGLFTNADGSAYIELGNTKCVAAVYGPKESKIQSAQLHDRAVINVEYNVASFSSGERKLKMKRDKRMLEIASIIKRTFEPVVMTSAFPRSEIDIYVQILQLDGGALHAAINATCLAMIDAGIPMSDYVIACSAGFSNGSALLDLNYIEESAELPVLTAALLPKSGKLTMLSMESRLHLNHFQDVLNLATEGCNTLAESLNETVRKACKKPRPI
>Allomyces_macrogynus							UniProtKB - A0A0L0TB56
MGRLELLSPEGLRVDGRRANELRKVSAKTGVLAQADGSAYLEMGNTKVLAAVYGPRECRMRSQALHDRAIINVEFTQATFSRIERRPTRKFDRKNMEVQLQIRDTFEAVVDTTIYPRSQIDIYLQIMQADGGQVQACINAATLALINAGVAMRDYVVACTVGNVDGTPLLDLNHIEESQGTPEITLATLPRSGNVVLIQMESRLHMDKLEKTLQLANDGCAQIHERLDEVVRKELRDLVHKVGQHSNTVRGVSTA
>Rozella_allomycis							UniProtKB - A0A075B1F0
MSVFQQADGSCYLEQGNTKLLACVYGPREVEKRHQLQHDKAIITTEISMSTFTKTDRRKARVDKRLMEMSIFIKQTMESVVKIQLFPRSQIDIYIQVIQVDGGLLSACVNAVTLALIDAGIPMTDYITASTIGYIKNTPFLDMNAIEESSDTPVLTIAIQPRDQSIVLFQLEKKIHVANVDSLIEVGLEGCKSLHKIFDERVKQRTKALLEMRGF
>Phycomyces_blakesleeanus							UniProtKB - A0A167M8S7
MDSRVELLTPEGLRVDGRRANELRKITAKTSVFSQSDGSAYIEQGNTKCLAAVYGPREVRHRMQALADRAIINVEFNVAPFSTSERKKRSKNDKRSLEVATFIRQTFEPVILTSQFPRSQIDIYLQIFQHDGGLLQSCINAATLALIDAGIPMLDYVCACSAGCIDKVPVLDLNNLEESADTPELTVAILPRTGKVNLLEMESRLHIEKLASVTELATEGCMQIHKILDDVVRKNTQHLKDRLTS
>Rhizopus_microsporus							UniProtKB - A0A0A1PDZ5
MSRLELLTPEGLRIDGRRANELRKITAKTSVFSKADGSAYIEQGNTKCLAAVYGPREVRHRGQALSDRAVINVEFNVAPFSTSERKKRSKADKRSLEVAAFIRQTFEPVILTSQFPKSQIDIYLQIFQNDGGMLQSCINAATMALVDAGIPMLDYVCACSAGCIDKVPVLDLNGLEESSDTPELTIAILPRTGKVNLVEMESRLQIDKLAGVTELAKEGCMHIHSVLDNVIRKNTEHLMSRLTA
>Mortierella_elongata							UniProtKB - A0A197JK77
MSRAELLSPEGLRIDGRRPAELRKITSTTCVLSQADGSAYLEHGNTKVLAAVYGPREARHRALVLHDRAILNVELNVAPFSTGERRRRSKNDKRLLEMASFVKQTFEPVVIATLYPRSQIDIYLQVIQHDGGTLQACINATTMALIDAGIAMTDYVCACTAGWVEREAAIDLNYIEESSDTSEVTIAMLPKSSKITLTQMESRLHVDKLEEVFRLAGEGCKQMYEVMDKTIRDRAEDLARKMAV
>Conidiobolus_coronatus							UniProtKB - A0A137NYC4
MSRLELINLEGLRVDGRRPNELRKLNTSLGILSEADGSAYLEIGNTKVLATVYGPRDPRSRGLGLLEQASLFVDITMSPFSTNEHKKRAKNDKRMVEMATAVRQTFEPVVLPHINTRSGINIYLQILQHDGGLLQSCINVTTLALIHAGIPMTDYVVCTSLGLVDKTPILDVNYTEETSGQTPDVTVAITPTNGNVALLLVEDKLHTNDFKDLIELGVSGCHQIKSLLEERVTKFTEDITHKYQPNN
>Rhizophagus_irregularis							UniProtKB - A0A015LH01
MSRLELIGPQGLRTDGRRFNELRNMNCKPSVLSQADGSAYIEQGNTKCLAAVYGPREARTKAQVLHNRANINVEISLAPFSMEERKKRSKSDKRILEIASAVKQTFEPIIMTELYARSQIDIYLQILQFDGGTVQICINAATLAIIDAGIPMKDYVCACSAGCIDDEPVLDLNHLEESNTPELTVALLPKNDKITLLQMESRLHIDKFQQVMEMAAKGCKEIHTVLDKAVRENIKDLLKKSSI
		Holozoa
			Ichthyosporea
>Capsaspora_owczarzaki							UniProtKB - A0A0D2U8G7
MLSRKLEFVSPEGLRIDGRRPNELRRIQARVGVFMQADGSAYIEQGNTKILATVYGPHEVSRKNKPLHDRAIINCEYRVASFATAERKKPVRTDKRALDLAAAVRGAFEGAVMTQLYPRSQIDIFLQVLQSDGGNRAVCINAATLALMDAGIAMKDFVCACSVGCIDDTPLLDINYIEDSAGGPDLTVAVLARSRKTVLVEMDSRLHIDRFDDVLRLAIDGCQAIHSILDSAMVERTKALLAGAASGADADL
				Ichthyophonida
>Sphaeroforma_sirkka							LUCW01027932/LUCW01021700/LUCW01030971
MGAGIEFLTPEGLRIDGRKATELRHLKCRLGLFPHCDGSAYVEMGATKVIATVYGPHEPKRKTKALHDRATINCEFNMATFSQSNRRKRSKGDKRTTEMATLIQEIFESAVVTTNYPRSQIDIFVQVMQADGGQLSACVNAACLALIDAGIPLSDYVCSVTSSFIEDTPILDLNQTEKSAGGPEMVVAVLPKSKKVLMTQMDQRLHIDKLEGVLDLAVEGCTQIMEKFDATVRARTAQLLTSYGK
>Sphaeroforma_arctica JP610							AEOD01013041/XM_014292639/AEOD01013040/XM_014298703/AEOD01006515
MGAGIEFLTPEGLRIDGRKATELRHLKCRLGLFPHCDGSAYVEMGATKVIATVYGPHEPKRKTKALHDRATINCEFNMATFSQSNRR
DKRTTEMATLIQEIFESAVVTTNYPRSQIDIFVQVMQADGGQLSACVNAACLALIDAGIPLSDYVCSVTSSFIEDTPILDLNQTEKSAGGPEMVVAVLPKSKKVLMTQMDQRLHIDKLEGILELAVEGCTQIMEKFDATVRARTAQLLTSYGK
>Amoebidium_parasiticum JAP-7-2							GAKF01007525
MSKLEFLSPEGLRLDGRRPPELRKIVCRLGVFEQADGSAYVEMGSTKVLATIYGPHEAKSRGKSQADRAIINCEYSMATFSTGERKRRAKGDRRSVETAILIRDTFEAAIHTSLYPRSQIDIYVQVLQADGGQVSACINAATLALVDAGIPLKDYVTSCSAGLIDGKPILDLNYIEKSARGPELVLAVLSKSRGVIMAQMDQRLHVDRFEEVMELAIEGCETIMEILDKSVRERTLQLLASVTTEN
			Choanoflagellida
>Salpingoeca_rosetta							UniProtKB - F2UEW1
MPEYISVEGLREDGRRANELRRVEANVGMFPHADGSAYFQQGDTKVVAIVNGPKQGVGKAGDAGKVVCDFEMAAFSTTQRRKPLRLDRKNAELGSKIASTFESAIMTDLYPRSQIEISVQVLQADGGVLAVAINAVTLALMDAGVAMTDFVCACTASVIDGTNVLDINHYEASAQGPELTIAVLPSSSTIVMAEMKSRVHGDLYAGLQDLAIVGGTTLLPLLKKAVHDRTRAMLPCLGPAA
>Monosiga_brevicollis							jgi|Monbr1|34427|estExt_fgenesh2_pg.C_370013
MSFKAWYGDETACCLLGASCCLPARLVLLPARRVEGDDELRSVKAKLGVFEQADGSAYVEQGNTKVLAIINGPHDSDARGPNASGHLTVSCEFIYASFSTDQRRARSRLDRKLAEQGTRIARTLESVVMGQLLSRSTINLNVQVLQADGGVLATAINAASLAMMDAGVPMKDFLCACNAGVLEGVAVLDTNHSEALARGPDLTVAVMPRTNTIVLNQDEKRQTNFELTMALKLLYHLGVEFVCSVLSLPLA
			Metazoa
				Porifera
>Amphimedon_queenslandica							UniProtKB - I1FQ15
QSVTQSEYKEGGLRSDGRRPQELRVLSCNISHCLQADGSAYLQQGNTRVIATVYGPHDVSRRSEAQHDKAFINCQFSMATFSTSERKKRPTGDKSCLETSLALKKTFEAAILTDTYPHSKIDIFVQILQSDGSDKAVSINAITMALIDAGIPMKDYVCATSVTLINDTPIVDLNYFEERGPGPELIVGTLPKSGKIVFLQVNSRLHIDNMEKVLKEGMNGNQRVHTILDTLIKKHLEKSILT
>Tethya_wilhelma							SRX2665261
GLRVDGRRPPELRKLQCKLGVFQQADGSAFLEQGNTKVLATVYGPHD VSRKSQALHDRAVLNCQFSMATFSTSERKKRPKGDR RSVEISLALRQTFEAAVLTELFPQSMIDVYVQVLQSDG GNRSVCINAATMALIDAGIPMKDFVCACSSSYIEDTPVL DLNYLEETAGGPDLTVATLPKSGKIILLQ MDSRLHSDNLEKVMDVALKGCSRVHTILDGVVKKNLQQSVSSFAF
				Placozoa
>Trichoplax_adhaerens							UniProtKB - B3RL48
MEIISPEGLRIDGRRPEEIRRFNCRLGVLSRADGSAYLEQGNTKALASINGPHQAGDKAKIKHDRVHINFQYSMATFSTNERRNRPKGDKRSIDISQLMREIFQSAILTDLYPKSQIDIHVQILQADGGNYSACINAATLALMDAGVPMKDFICSCTASLVDSKTIIDVNNSEELHFSNPLLTLAILPTSEEIILCQMKSRLHADHLEDILKAGIKGCKDIYEIMHREVLNHVREAAAVMNAT
				Mesozoa
>Intoshia_linei							LWCA01000912
MQVINDFSYRQDGRKADEFRQIDAKIGTLSQPDGSATWSQGNCKLLVAVYGPRECRSNRGSYKDKASVKCEYRRPVSVFSEKKKRNRSDRMSNDNELYIKHLFESVLLTNLYPASQIEIIVEVMQSDGSELTMAINAICLALIDATIPMKDVVSAVTVGYANNELFVNPTQTELYASDMILEFAMLITSETVMHLHMTGTTDCSKLQNIMNYASKKCLEMYEKVGNVARNYTQRCISLKNFADEETAEKSLIE
				Eumetazoa
					Cnidaria
>Nematostella_vectensis							UniProtKB - A7S1D9
MAGLEVLSPEGLRIDGRKASELRKMVCKVGVLSQADGSAYIEMGNTKALATVYGPHEVQNKAKALHDRVLLNVQFGMATFSTGERKKKPRGDRKATELSMMVRRTFEAAILINLYPRSQIDIYVQVLQADGGNHVACINAVTLALINAGIPLKDYVSACTVSFVNDTPLMDINYLEESTGGPQLTLAILPKSDKIVLFQMDSRLHMDNMDKVLALAMKGCKDIYVLLHRTILEDAEGAAVLVSAGAQ
>Thelohanellus_kitauei							UniProtKB - A0A0C2MBU5
MMELRSDGRKNDELRKIKGRMNVLKGCDGSAVFQLGNTKVLAVVYGPSDIQEWRLNYSELQDDLYVKCNLSVSSSTKMSRGQPYCNSLFCLILECDGGELSCCINATTLAFLDAGIPIRNIVVSCTAALIFKRTTNDLVSEATHKMLVDVNNSELSFSNRPACITVTHSGNSPSALMWNLDRGKIHSTLLPGLFDLASKGCLHMSQYINTFCRHNFN
>Hydra_vulgaris							UniProtKB - T2M5J0
MAGLDLVSPEGLRFDGRKCHELRKITAKKGIFSQADGSAYIEQGNTKVIASVYGPHEVSNRSKTLHDSTLINCQFSMATFSMSERKNRPKGDRKSTEISMLLEKTFATAIMTELYPRSQIDIYVQVIQSDGGVIAACINVATLALIDAGVPMKDFVCACTSSYVQEKNLTDINHLEESSGSCQLTLAMLPRTAKVVAFQVSSRLHLDNLEELLKITKQGCLDIYNVLQQAVEADSLQQAVTLVV
					Ctenophora
>Mnemiopsis_leidyi							GFAT01119594
MSEILSPEGLRCDGRRPHEMRKLKCEVGVAQDADGSAIVEQGYTKVLATVYGPRECENRLKRTNDRAIISCSYNKATFSSGVHMRKMITDKKSTEVSVMIQNTFEAAVLLEKFPKSQIDIFVQVLQSDGGERCVSINATTLALINAGIPMKDYVCACAATVYQDTALLDINHLEEFSRGPLFMLAVMPKSEKIVQLQLDNRLHNDHLDKVVKQTIQGCKDIQVLLDRKIKERTVEAAAAYDIKPRV
>Pleurobrachia_bachei							AVPN01000802
MASEILSAEGLRCDGRRPQEMRKLKCELGISEGADGSALVEQGYTKVLVSVFGPHECANRNTRNHEKAVISCSYNLASFGSAIRKKKMISDKKSTEVGVMIQNTFEAAVMLEKFPKSQIDIYVQVLQGDGGERCVAINATTLALINAGIPMKDYVCACAATVYQDSVLLDINNLEESSRGPLFMLAVMPRTESIVQLQLDHRLHNDHLDKVVKETIQGCRDIQVLLDRQVKEWTVEAAAAYDIKPRV
					Bilateria
>Pan_troglodytes							GABF01009063
MAGLELLSDQGYRVDGRRAGELRKIQARMGVFAQADGSAYIEQGNTKALAVVYGPHEIRGSRARALPDRALVNCQYSSATFSTGERKRRPHGDRKSCEMGLQLRQTFEAAILTQLHPRSQIDIYVQVLQADGGTYAACVNAATLAVLDAGIPMRDFVCACSAGFVDGTALADLSHVEEAAGGPQLALALLPASGQIALLEMDARLHEDHLERVLEAAAQAARDVHTLLDRVVRQHVREASILLGD
CASH (Cryptophyta, Haptophyta, SAR supergroup)
	Cryptophyta (no clear true orthologues)
>Guillardia_theta							UniProtKB - L1JN60
MSKVEFVDLSGLRIDGRRPNELRKVVIKHGNLQNATGSAIFHHGNTKIVATVCGPRECTSRSKELHDRAVVTCSVIVSPSAYSHRRKRNRGDRVVAELESLVRQTFEELIFTSIFPRSQIDISVEIVQADGPVRACVVNAVSMALIDAGLPIKDFLCACEVGYIDGQLLLDMNGEEESARGPDLYVSYMPCQDAIVSTFLEPRLPLEVFGQALDLALNGCREMYKMLQLALAIVMLSLRLAGAFMPPAFGASACLHARAARFQTQRRTRLRGQASHVEMSREGAVHFINLSNGLEALPMLNGVPVAFTRIQSSHCESRNFNGIVNGLDNTLLLYLALGQTCYIHDYGSRNKKRKAPRAIWYGVTFIRYALHKVWELPGEPDKPMLRGHNVAADFDYAIN…
>Geminigera_cryophila							GAIM01027647
MATARAHRTLKELTELHAGARPLEFVRLKRDRADEGGSSQTGKNLKKGGAAQASPANTLRAVHISLGEVAQAAGSAYIEVGHAKLLCTVHGPRPDARAAHFSDQGRLVCQVKFAAFSGVSEDEVEKLSRELPMVIHPALEAAVQLSRFPKSLLEVHVLVLEEDGDVSSTAITGASLALADAGIEMFDLVAACSVARSAGAKTELHVDPTSAQVAATASGWI
	Haptophyceae
>Chrysochromulina_sp.							JWZX01000265/UniProtKB - A0A0M0LR31
MSRSEFLSPEGFRIDGRRAGEARRLRCRMGALPDADGSAYVEQGNTKVLVSVSGPHECVSKRKQAHDRAMLTCEFVALPYATGEHKPQAHGDRAAAELAAAVRHTFEPVMQLQLYPRSQIIVSIMLLQADGGVRSAAINATTLALIDAGIAMEDFVCACSAGSVQGALLLDLTAQEHGAGAELSVGLLPGSERVGYMQLESKLPLSSVDEVLNFALEGARQVYEVLQTAVRLHADEQLGSRGLISA
>Prymnesium_parvum							GAMG01011972
MAVRHSEVLSPEGFRVDGRRANEARRLRLRLGASPGADGSAYVELGTTKVLATVSGPHESIRKGAHDAAALHVELTTLPFASGVYRAHGRSDRASQELCAAVRKSFEAVVQLHLYARTQIDVAVCVMQTDGGVRSAVVNAVTLALVDAGVAMEDFLCACSVGAVGGVLLLDPNAQEDQAGSELSIAYLPRSERISAVQLESKLPASSLDEVMNVAIEGCKQMFDIMRGAVQIRTQELLHSRGMFNA
>Emiliania_huxleyi CCMP1516							AHAL01001382
MKGGPANEFISPEGLRVDGRRAGEVRRIRCRMGALRADGSAYLEQGSTKVLVRVSGPREVARRAKASHDAALLTCEFTALPFAGGQHRPQGRGDRNAAEIALCVRQVFEKIVQVQLYPRAQIDIAISLLQ
AEGDARAALLNGTSLGFFDAGIPTEGGRFSQGKFL
AVVALLPRSGALSLVQLEARIPLASLDEVLHTAAQGCRQVHEVLQATAEVHAQALLHSRGNFST
>Pleurochrysis_haptonemofera							HX967051/HX967322
RXXXYLSPEXLRGDGRRAAEVRRLRCRIGVLXEDGSAYVEQGNTTVIACISGPREARRRAGASHDKALLTCEFEALPFATGQFKQPGRTDRNSTEIASAVRRIFEPVIQVQLYPRTQIDIRLTLLQGDGGISAACINATTLALIDAGIAMQDFVTACSAGSIQGALLLDLTGQEAIGGAELCVGYLPRTQKLSFLQLEAKVPLTTLDEVMNFAVEGCRQIYEVLRDMVQMKMQEQLYTRGLINV
	SAR (Stramenopiles, Alveolata, Rhizaria)
		Stramenopiles
>Aphanomyces_invadans							UniProtKB - A0A024UTI3
MKEFVSVAGLRVDGRRAGEVRRVRAKFGLFQRVDGSAYVEQGQTKVMAVVYGPKEHSGRKQTEEVAQTKARVTCEVTQAPFATSERKVTHKADRKKLESSLAILQIFDSTISTQLYPRSQIDIFVQVLHADGGELAACINAVSLALIDAGIAMKDFVVACSAGYIQQTLLCDLNYTEQSSRCPDLTVALTARNNKLSLVQMESKLPLELFETLMSTAKDGCSQIYDILQNEVQENTWRRLVTREA
>Saprolegnia_diclina							UniProtKB - T0R3X9
MPAILDHSMKEFVSVAGLRVDGRRPNEVRRVRAKFGLFQRVDGSAYVEQGQTKVMAVVYGPKEHTGRKTAEEAAETKARVTCEVTQAPFATSERKVTHKADRKKLETSLAILQIFEANISTHLYPRSQIDIFVQVLHADGGELAACINAVTLALVDAGIAMKDFVVACSAGYIQQTLLCDLNQTEQNARCPDLAVALTPRNDKLTLVQMECKLPLEIFESLMTTAMEGCTQIYEILQNEVQENTWRRLISRETS
>Phytophthora_ramorum							UniProtKB - H3H0P3
MAAKAGNASVLGGASSGEFISVAGLRVDGRRSEEVRRIRSRFGLFSRVDGSSYLEQGNTKVVAVVYGPRELRTAPTTSGAAAVGTGSGNAASNTQPRATVNCEFTQAAFATSERKPQRSGDRKKTEMSLAVKQIFEACVQTQLYPRSQIDIFVQVLHADGGELPASINAITLALIDAGIALNDFVVASSAGYLQQTMLCDLNYAEEMARAPQMMIALNPRTQKLNLLQMECKLPLELFESLMDVATEGCNQIYDLLQNAVRENTWKRLRLRGSAAA
>Plasmopara_halstedii							UniProtKB - A0A0P1AHR7
MAAKAGTASVLGGLTGGDFISVAGLRVDGRRSEEVRRIRTRFGLFSRVDGSSYYEQGNTKVVAVVYGPRELRTAAAGSVNSGSAAVGTGSGNVASNTQPRATINCEFTQAAFATSERKPQRIGDRKKLEMSLAVKQIFEACIQTQLYPRSQIDIFLQVLHADGGELPASINAITLALIDAGIALNDFVVASSAGYLQQTMLCDLNYAEEIARSPQMVIALNPRTQKMNLLQMECKLPLELFESLMKVASEGCNQIYDLLQNAVRENTWKRLRMRGTEG
>Pythium_ultimum							UniProtKB - K3WFJ9
MAGKAGATSVLGGASSGEFLSVAGLRVDGRRSEEVRRIRTRFGLFQRVDGSAYYEQGNTKVVAVVYGPRELKMTGAAAAAGGVATVGTGSGNAASNTQPRAVVHCEFTQAAFATSERKPQRTGDRKKMESSLAIKQIFEACIQTQLYPRSQIDIFVQVLHADGGELPASINAITLALIDAGIALNDFVVASSAGYLQQSLLCDLNYSEEAARAPQLVIALNPRTQKLNLLQMECKLPLEVFESLMNVAMDGCNQVYDLLQNAVREHTWKRLRSRSTAIA
>Albugo_candida							UniProtKB - A0A024GGP0
MASKAMDGEYISLAGLRLDGRREDETRRVRARIGIFHRADGSAYIEQGNTKVLVVVYGPRQVDNTTLKNIKGAASLVKKAVVHCECTQAPFATSDRKMSRNASDRKNVEMSSAIKQIFESCILTNLYPQSQISIYPQVLQSDGGELAASINATSLALMDAGIALNDFVVASTAGFVQQTTLCDLNSFEQAARGPQITVAINPRTRHVNYLKMEAKLALEVFEQVMEMAINGCDRIGSTLQQVVRTTTGDKVQKREIRIL
>Aplanochytrium_kerguelense							jgi|Aplke1|75600|estExt_Genewise1.C_400168
MVLSVSGLREDGRRPTEIRRFKCDFKSSGNHDGSATVHMGLTTVSATVQGPREVTRYKEAKHDRAIIRFKVIMAPFSTMERKKRRHGDRKVTALVSLLEETFSGVVQTQLYQNSQIDVTISVLAADGGYTSACINAASLALLDAGVPMLDIVAACSVGFVDNNCIIDLNYNEQNKGADMTVAIMPKSKGIVTMNLSGNARVGKDILELMVENGIKGCSSLAESINLALHERM
>Aurantiochytrium_limacinum							jgi|Aurli1|31705|fgenesh1_pg.5_#_56
MEFVQLSGLRGDGRRGSEVRKVRCSFGPVSDSDGSAMLDQGLTKVLVCVYGPREVAQRSDYVARTYLQLPSALHDRAIVKCEVSQAPFSTTERRRRRPGDRRSLAISSFVEDTFSQVIQTELFKRSQIDITVHILQADGGVLAACVNATTLALVHAGVPMSDFITACNVGYLDHTVLLDLNHMEELAGGPEVALTVLPKTNKILTMRMASSSVRVTEELLQQLLSEAQAGCQLIHKVLDSKVRELVATSIRKRDEKNHDHSMKA
>Schizochytrium_aggregatum							jgi|Schag1|62879|estExt_Genewise1.C_1140007
MDVTQLRSDGRRGHEVRRVDCAFGIVEDCDGSALLSQGLTKVLVTVHGPREVALRTDELHDRAIVRCEVSQAPFSTTERRRRRAGDKRATAISNFVEETFSHVIQTSLFARSQIDITIHVLQADGSVLPACICATSLALTHAGIPMVDFVTCCSIGYHDGNVLLDLTYQEERDGGPAVSLTLMPRTSQVLTLKMESSAVRVNSSLLDKLMKEAQVGCHQINKILSGKVREFAAAALSLRDQEDEQQA
>Phaeodactylum_tricornutum							UniProtKB - B7GAV6
MSSSIRRTDLLALSNLRNDGRKPHEIRRMRVQMSPLSVSTISGSALVEMGLTVVLATVRGPVDCLRRADENPDQAVLDVTVQSAPFSSSADRRVANPKTDRRLIEASHMLKRAMEAAILLHLYPKSRIELVVSVLADDGGRLCAAINAATLALMDAGIPMKDFVCACSAGLPGTSATPDSHALTLVDLNRQEESSTGGQAATHMPVALLPQRNTLVLAQCEARLPNLDTLERVLDAATEGCRAVFDILQAAVREHAATVLAARSGTTRIVSAFD
>Fragilariopsis_cylindrus							jgi|Fracy1|227528|fgenesh2_pm.12_#_61
MGSSIRRTDLLALSNLRNDGRKPDEIRRMRVQLGPVSNIGTDNSSETAGGSALVEMGLTCAMATVRGPIACIRRSDELPTQAIVDVIIKSVPFASSGGDRRITNPNSDRRFIEMSHLIKRSLEATLLLQLFPKSRIQVTIVILADDGGRLCCAINAASAALIDSGLPIKDILCACSAGINISSDTTLIDLNRQEESSSHGSKSGAVHLPCAMLPQRGTLVLSQCEARISNFQTLDRVLEAAMAGCRVVFDIIQAAVRERASALMQLRNGQGTVIDSFAVA
>Nitzschia_sp.							GBCF01051655			Contamination plante?
MLHSQYISPTGLRVDGRRPNEIRHISFKTSLFPNISGSCYYEQGLTRVIVTVHGPRESTYSSQLDRATINCSYMLSSFATGERRAAHRHFDRRSVEIAKLIEDSLSSLVLVEKFPRTQIDVECRVLHADGGTRCACLNAAVLALMDAGIPIRDFMVSCAAGYLDNVPLCDLNYLEDSAGGPDLPIAYMPLSGNLVMLQMDSKISLDHFEDILNMAIHGAKQIYQYLEKEMLTRTQKLSKTKGLLVQSSSSTLLSEMGESTLNISSQNYEHVDDMEDEI
>Pseudo-nitzschia_multiserie					s		jgi|Psemu1|298781|fgenesh1_pm.743_#_3
MGSSIRRTDLLALSNLRNDGRKPGEIRRMRVQVGPLGTTVGGSALVEMGLTVALASVEGPLACLRRSDELPDRALVDVSVAAAPFAPSGGDRRPTNPNTDRRLVELAHLLKRALEATILLQLYPKSRLRVRVVILADDGGRLCAAINAASAALIDGGIPVRDILSACSAGYAGGTTDTTLVDLNRQEESSSSQHHGGSGNTNAVCMPVAMLPQRGTLVLSQCEARLPDFATLDRVLEAATAGCRAVFDVLQAAVRERAEALMGLRHGRGTVVDSFAFSAAELAEAMEPSG
>Thalassiosira_pseudonana							jgi|Thaps3|5235|fgenesh1_pg.C_chr_5000277
MTTSLRRTDILSLIHLRSDGRRPHEIRHMSCHLGALPSTTACGSALPTSACSGSALVSMGLTQVLCVVRGPSDAGRRTEELPDRATLEVTMRTSPFSPPGDRRVTNPTSDRRLIEQSHLLQTALSASILLHLYPKSKISVTVMVLADDGGRLEAAINAATLALIDAGIPLKDMVCACSAGRWSAGGSDEIVVDLNRREIQAANGTGGGGNDGGGTSDTIYLPVAAMPQRGTVVLAQCESRLSGGAEAFGEVLEAAMGGCQMVMEVMAAAVRERGAGLWKAKEGNADVVLEDW
>Thalassiosira_oceanica							UniProtKB - B8C2C5
MKLDFDQVAAIAECAIWNGCDLWANAESTAESPRSLLQPQPREDITITEAKHRTIDQHEQPTGRRPLPDPPPLRRPPAPRDTPHDVQPRRLPPTASGGALPSAGCSGSAMVTLGLTKVLCSSGGPCDATRRSEELPDRASLEVLVRAAPFAPPGDRRNVNPTTDRRLVEASHLLQRALSASILLHLFPRSKISVTVMVLADDGGRLEASINAATLALMDAGIPLRDMVCACSAGRWSAGGTDEIIVDLNRKEVQAATGGAGGGGGGGHERRHLPPRRDDAAARHDRAGAVREQAFGGGGCVRRGSGRGGQGVRHRHGDHGGGGQGEGESAPQVEDGHG
>Leptocylindrus_danicus							GAUB01006586
NNNSLRRQDILALCNLRQDGRKKDEIRRLHCNLRPLHTGTNSCHGGSCLFEMGLTRVLVSVSGPTECARRSDESVDKANLTVKVSQSPFATSSTRQQTSATSKRMLEMSNDIKTAFQAAVLLQLYPRAAIFVNVHILADDGGVLECAINAVTLALVGSGIALKDLVCACSAGTLNEMVLLDLNRVEEMDGSGSACKMSVATMPQRSSV
>Chaetoceros_affinis							GBSA01011721
LASVTGPTDCSRRSDEQADRAILDVHLRIAPFASSSGDRRTVHSRTDRRIVEHVSLIRNALGASVMLHLYPRKRIVVDIVILADDGGRLCAAINAATCALVDAGVPMKDLVCACSAGLVTGVSGGGSGSGGVGNAGGNGIEDVTLVDLNQKEASSYSGDSSVYMPCAMMPQRNTVVLAQCESRLSSIDVFERVLGAAMEGCRMVYQVMEASIRERTGKVIAAKMGNAMIKENFR
>Hemiaulus_sinensis							GAUA01002223
MTIQMSPVDNNGCSGSALVQMGLTVVLACVMGPMDCSRRSDELPDRAILEVTLRTAPFAPSAGDRRTTNPSTDRRLIEQSSLIQKAFEASLLLNLHPRTRIVLDLTVLADDGGRLCAAINASTLALVDAGIAMKDLICSCSAGSLSGSINIDSDVQIIDLNQKEISSYNGESAVYLPCATMPQRNTVVLAQCESKLPSIKTFEKVLGAAMEGCEMVFEIMQASLRERVSKVLAAKTGNAAV
>Nannochloropsis_gaditana							UniProtKB - K8Z4X4
MRRGAGEWVSLAGLRTDGRRPNELRRVHCTLGTYSNADGSASLKQGQTEVLAIVHGPHEVTRRSEVQHDKCIIECEFYRTPFSGFDRKKRRPTDRASLEASLALKQTFETAVMRNLYPRTQVDIQVYVLQGDGSILPTAINAVSLALVDAGVAMKEMVTACSVALLDKQPVLDVTYKEQSSGGAYMPLAAFPIHGEIILIQCEARLEGERLEEMMLTAMEGSRQVSQLFQTQVKEYTRRLAGARLALPR
>Fucus_ceranoides							HACY01012456
MENKADFMSLAGLRPDGRRSREIRRVRCRFGVFKGADGSAYLEMGQTKVIAIVKGPREVTRRQDRRHDEAIVHCEYNLAPFSGSERKQRRPTDRKSVEIAQAVKEVFEGAVMLHLYPRTQIDIYLHVVQSDGGVLPVGVNAASLALIDAGVAMSDLVVACSAGYLDGTPVMDLNYVEQALGGPYLPVAVLPAKDKILMAKMESRLPLEIFEEVLRAATDACQQVHNLLQAAVKEHASGLLSSQM
>Sargassum_vulgare							GEHA01048693
MNSKADFMSLAGLRPDGRRSREIRRVRCRFGVFKGADGSAYLEMGQTKVIAIVNGPREVTRRQDRKIDEAIVNCEYNVAPFSGSERKQRRPTDRKSVEIAQAVKEVFEGALMLQLYPRAQIDIYLHVIQSDGGALPVGINAASLALVDAGVAMRDLVVACSAGYIDGTPVMDLNYVEQGLGGPYLPVATLPQKDKILMAKMESRLPLEIFEEVLRAATDACQQVHGVLRAAVREHASGLLSSQL
>Ectocarpus_siliculosus							UniProtKB - D7FUB0
MDNRADFISLAGLRPDGRRGREIRRVRSRFGVFKGADGSAYLEMGQTKIIAIVKGPREVTRRQDRKYDTGIVNCEYNVAPFSGSERKKRRPTERKGMEIALAVKEVFEGAIMLHLYPRTQIDIYLHVIQSDGGVLPVGINAASLALVDAGVAMSDLVVACSAGYLDGMPVMDLNYVEQALGGPYLPVAVLPEKDKLLLAKMESRLPLEIFEEVLRAATDACQQVHEVLRAAVKEHAGALLSSQI
>Aureoumbra_lagunensis							GEUN01005923
MGQTSVLAQCFGPQEAERRSEECVSQGVLMVQVVTSPFAYGSSRQNATSLGKDNRDMELAQIIESTMKDILMLDMYPRTIINILVNILYDDGTKLACCLNAVSLALLDAGIFLRDLPIAATVAITSKSNGQVIFDPNRQEERDGATLFHVAILPNSKQSEILFAHLETGGMMALDPYDLENILSKGIVAATITAEYFIDIYKQSTLRSLYARDLTAALTTANFCHQENASPPPPSIDDEFVHAIVDQVLTNPDLIMAQENCANFSSSSSYEDKRRLLLQYVQRNYGIGGPTLRPSCLDPPASSSKY
>Aureococcus_anophagefferens							ACJI01000249
MGLTRVVAHVAGPREAPRRSDEVHDRGTLEVTAAVAPFAAVGERSGGSRDRASRELAAHVARALAGAVVLERYPRSRVDVHVHVLCDDGGAASCAVNAASLALVDAGVFLRDVAAGATVAVHQKRLVWDPTRDEQRGASSLDVAVLPQFGTVLSAHLDGEALPQGELGALTDAAVAAACEIGDALAAEVKATVAHAVDVVAASAAAARRDSA
>Spumella-like							HAFZ01015513
MQEQEIFELAGLRIDGRRPEEIRPMDCRLGFISHVDGSAYLEHGLNKVLAMVVGPHEPKRRGDPSVNDECLIECQILHAPFSRSQRKKRNQGDRRVTEQESVVEQTLRSAVITDLYLKSQISVVVHVLEADGSILATILNAVFLALMQAGISMYDMLVASTVGYVKGKVVLDMNQTEIAAGGAYIPLVVKARTEEVVFMQLDSTLSFELLEEAMLHGVKGCKQIRVFQESVMKRYMQSQKERQGKK
>Pedospumella_encystans							HAFS01012899
MQNADILALAGLRLDGRRPSDIRSLKHNLSLVPTADGSAYLEQGFNKVLVMVHGPQEPKKRLNDQNADKCNIVVRISHLPFCGAEWKQRRNGDKRTLEMEHNISQIVEEIVMVDVYPKAEISIVVHVLEADGSVMCTIINALSLALMDAGVAMVDMISACSVGFVKNEFCLDVTQLEQNTGGAYIPIVIKARSDEIVFMQLDSRLSLDHLQKAMERGVEGCKLVKDYIEAA
>Epipyxis_sp.							HAGF01015490
MQNIDILALAGLRVDGRRADDIRDLKHRLGPISMTVADGSAYFEQGLNKILVAVHGPHEPKRRGNLAGSNDKCVISCRYCNTPFSGIDRKLRRTGDRRAQEVEAVIRQIAEEIIILDLYPKSEITIVIHVLESDGSVICAIMNAVSLALMHAGIAMSDMIAACSAGFVKHNLYIDLNNAEQSAGGAYLPVVIKVNTEEIIYIQQESRLSIDQFESAMKKSIAGCKKVSKYLSEATLDSMITQNR
>Synura sp.							HAGD01018657
MQHSDILAFAGLRIDGRTSEEVRKIKYKIGLIRSADGSAYLEHGLNKVLAIVNGPHEPQRRGNDSGNDKGKGTLSVNILTAYFSATEWRKRKQSDFRAQELEVSVAQSLQGIVMLELYPKCEITITVHILESDGSIICTIFNAISLALMDAGISMLDTLVSCSVGYVNSKLCVDLNQLEQSSDGAFLPIAIKAR
>Halocafeteria_seosinensis							GECG01001021
MSRIEYISLAGLRVDGRRPEEARRISCKLGMLPNVDGSGYMEQGNTKVVAVVLGPREVAHRSKAQYDKAIVSCDYSIAPFATTERKQRTPGDRKLAESASAIQKVFESVIQLGRYPKSEINIQVQILQADGSALPTAINAVTLALLDAGIAMSEFVVGCSAGYLEKTAILDLNYIESSGDGPEIPVAYLPTTGKISMLQLNYRIPVHICDTVMELAVEGCKQIYDLMQSAVREYTLRRLNSRGMIDAS
		Alveolata
			Protalveolata
>Perkinsus_marinus ATCC 50983 XM_002783798
MSRRQEFLTYEGFRLDGRRPNELRHLTLKIGDAPSADGSATLQQGLTKVVAHVFGPRPLQAASVGRAAGTMARQGEAIVNVVYRTSSFATIDRKRRTTGDRNSTERQLWLQRIIQDAVLTEMFPKSCIDVHLTILQEDGSALAACVNAAAAALVDAGIPIKDMFSACTVGLVNNQKPIVDLNHAESEGCGGAVVTVAVYQRRKELNYLCLEGKINIESFESAADLAIEGAVTAVRAMRTFIQEDGLEK
>Colpodella_angusta GDKK01049095
MVKKEYVSPEGYRLDGRRVNETRAIKCTIGGISKNAEGSAYFEIGNTKVIAVVFGPWESSKKKGREQMGQSKGTINCKFVMAPFSTQDRRRRRGGERQAIAHGLAMRQTFESLVVTSQFSRSQVDIYAHVLEADGGELCAAINAATLALMDAGVPMRDIPAACCASVIGKNVLADPSQEEVPGSSATMTMVVQASDGKVILNELDAKIAADLYAPLSESCHVGAIAIAEKLKSDVVSYIENSLLRNPELVTSNIGSS
>Chromera_velia JO802047
MSKKEFVSPEGFRQDGRRVTETRAVSMRLGGVCSNEADGSAYVEMGSTKAIAYVCGPMEKGRRRDANKGSVNVTFTMAPFATQDRRRRSQRDKISLEMAFAIRQTFEAAILLDQIPRATVDIQVHVIEAGGGEKSAAIIAVCLALVDAGVPLNDLVVSASAGIIGSTAMVDTSHDELGAASANMTMAVEASTRKVLLLDLDAKIAQDQLDPLWEVCVQGCEHVLRLMQATLKDNLRRMISYNRSLEASTR
>Vitrella_brassicaformis UniProtKB - A0A0G4FR10
MSKTEFVSPEGFRIDGRRPSEIRTFRCQVGGVSQNADGSAYVEMGCTKALAYVYGPKEARRGAMKTQCGVLTCEVSLAPFSTADRRKRSRYDRQTVELALTIRQAFESSILLELYQRAQIDMFVHILETDGGHKAAAINACNLALIDAGINIRDSLVACSAGYIDGRPIVDMNQAEINAGGVELLLGVFARTRKVSVIEMDSKITPEVFQETYEACIAACRDLYTAMETAVNDTALRLVHSK
			Apicomplexa
>Cryptosporidium_parvum							FX115971
MNEIVNKHGIRQDGRKLTEIRRIKCIINEGNQRGIEDGNVYFEQGQNKLIVSIVGPVPISGNINYTNNNSGVQINCNFRVSPFSSQDRRKRGKNDRFCIESGLIISRTFSSVICDQYSKSQIIINIIILEGDGSVRSAAINATSIALAISGISMKDLIVSATCGLYGKQVLYDLTQSEMESLKGTLLMAIHSTDNDIDTDTENVGNGNSDISPVTIDLNTKLKPEMIEFLMNETFSACKQFSVIIRDFLKNYTCNKYQSIYSK
>Toxoplasma_gondii							AHIV01002496
MCVFFQGLTSVIALVVGPVEAPPGPKYSSSGCFFHVILKPLAGPPMLSAARTAAAIGGCDSAVASGTARGTRRGRGAFGSESFERWMECQLQTLLQHMVLPGEYPRCLVQLTLMILQDDGGAESACINAALAALIDAGVSLRYRAWATNLVRLARSACISETKTCLEGTDEGGSGRAVRDSGQRRPLTVPSCGHEEGQWCIDPCSEEEDGRKEGAICLVLEPQTGKHASG
>Gregarina_niphandrodes							AFNH02000644
MASLDLLTAAGFRKDGRMLDQHRRVKAEMGSFGANGGATYQCGKTMVMAQVMEDEQVPCASPQLVVSLSWAPFAFPERRLQRQNRLSSTYEKALKDTFEPVLQNKTNPAAAINVQLTVLCADGGTLAACVNATTLALTRSGYALDDLVIASTVALADEYLFVDPTHYELIKKDCDLTVACLSRTKEVALMSSECKTKVDNLALMLETATESSIRDVLPVVVAAQEAHAQRVSILRTLVSERLIASV
>Theileria_parva							EAN33642
MCGRNIYYQRPQLIRQLTCINNDTLMSRIDYISIEGLRIDGRRKDEPRNTKLFFGSETSVDYLNYDGVSEILQGLNKVQVLIKGPSELEVKGAKNVYGILEEKVDIHCEILLSTEKKVKNSPNERLIKDLAMAVKSTYQEMIISHCYKTSSISIFINVIEYDGSIKSTVLNAVGLALIDAGVSLKDIVSSSTVSYLDSTVLTGIHLFYYSLLDPNQMEINASTATLYNLYGLQVKSSTGRFQVNVRLLRFWLQDIHRIR
>Babesia_microti							JGUV01000131/XM_012792579
MYSLEFVNAAGYRLDGRLCNETRNITVSHGEYATSDGSASIKQGLTHIIVLVKGPSDSTYVKQANQTNFASVLINCDINISNNLSTDIRRGTKLDIITAEISLLIKKVFKSIIIVPLSKRSQITFSVEILDCDGCLKSTIINCCTLALIDAGVAVKSLVFSSSVCYLDKIVLADPTQLETNYSTAELTIATESITNNPIYIDLASKVSEEGFKKMYSSCLKSNKEYSHIFRNYLYKYAENFVNLNNLADRIRNPGQ
>Haemoproteus_tartakovskyi							LSRZ01001717
MHSEEILNEEDYRVDGRKPKEFRSTKIHLGDNTLTNEKDGFAYMEIGNTKVLAYVKGPVDSRRSSDKFIIKCEVFLSPFSVHEKK
KKKQKSHDSLTQEIGTYVKKICECIIMPDIYKGADMSIYIYILERDGGIKYAAVNTCFLALIDAGIYMKYFIAAVSALYWQNHILIDPNQLEINSGAQELTVVIDIATQQIVTLDFDAEIPADEFDTLVKTAIQASTHIGNIMKLYVKESALKIYALNQIAFFK
>Plasmodium_berghei							XM_669461
MAPLEYINEEGYRLDGRKCNEYRLIKINMGNQNIFNDADGFAFYEIGNTKILSYIQGPTELKKTDEKCSIKCDVFLSPFNVYDKRKKKTKDNITNEISAYIRNICENIILLDLYKNSEINIFLYIIERDGGIKHAAINTCILALIDAGIAIKYFISACSVLYLQNKIIVDGNQLEINSGSPELTMVIELNTHKIILLEFDAEVPIDIFESMVQTCIDSCVNIGRVMQLTVKENAIGLLCLNNLLTN
			Ciliophora
				Intramacronucleata
>Paramecium_bursaria							FX883517
MRRRNDGRSLNQLRNIKIKTGIDHSVDGSCAYNQGLTEVICFIRGPRARTQNNLIVIDYSSSPFSNIDAKRNSSFDKEYSMFAENLRESFENLVLLDEKGKSEILINVCVIQNDGSSKSAVFNAVTIALLDAGVRMRDFLVSVNVGLYQGDIVVDMTNEEQKDAQGDLTISYQQRQSKIDYYELKTLKLNSNEVLWLSELAQQKAEEVYKTLRNDILCLKRNELI
>Pseudocohnilembus_persalinus							LDAU01000096
MNQQNIFDDFQNLQNFRPDGRKKSESRNFIPRLGFDPLSEGSCHLKMGITEVVCQIRQRGPHEKKNQDKNKFINVFYSVAPFSGIERKAVSKFDKESSEFAENLRLSFEKLIFTETLQKSEIDIIITILQGDGSTKAAIFNCITLALLDAGIGMKDFLVGSTVGLSNSEPFVDITYEEQRQMNAEIVISYMPRQQKIDFISLKCSKINVQDLENMKQSAVQACENIYQQMRQHLIQSSLKKLLCSR
>Euplotes_focardii							MJUV01083452
MDLIREDGRKLLDISQVNISMNPIKYADGSATFKIGNTSVVAYVQGPHEILTRKGKNSDKGVLNVKFFMTNFSTPEHKTNVKKNIKMTEFGNLLKSVFEGVILLKNYANSQIDLHICVLENDGGFKSAAFNAATLALVDAGISISEYVVSMNSGFLESLAPAIDLNLNEEKRNKLDFFISYLPKSEKMAIIELDSKKLSVKELDKLLEMAIEGCKIINKMIDDHIRKNIEDNLQNYLSYN
>Stylonychia_lemnae							CCKQ01014140
MLELRHDNDQSTLRMNGRKLLELRDIKCQLDVMKNTSGSALFEIGNTKVVAFLQAQTLGVNQLNRGILNVNFFVTNFSAIEHRADIKKDIKMKEFTRMIKSVFEQVILLDLYPRSQLDLQVFVLEADGGYRSAAFNAVSLALMDGGIAMKDFVVATTAGLLGNVGVIDLIYQEEKKQNCEFVLVHLQKAQKIAYVNLNCNKIRLSDFEKLMSISVDSCDKIANEMKTAIRAKLVKNINSFYFK
>Paraurostyla_sp. PUJRC_G6							LASR02000539
LDLRHENDNSTLRMNGRKLLELRDIKCTLGVMKNTSGSALFEIGNTKVVAFLQGPHQVWIIVLSLQQITQRQSQSLGVNNNNRGILNVNFFVTNFSAIDHRADIKKDSKMKEFTRMIKSVFEQVIILDLYPRSQLDLQIFVLESDGGYRSAAFNAVSLALMDGGIAMKDFVVATTAGLIGNVGVVDLIYQEEKKQNCEFVLVHLQKAQKIGYVNLNCNKIRLSDFQKLIEISVKSCDQIANEMKNAIKLKLLNNINSFYFK
>Urostyla_sp.							LASQ02004358
MVIYFSFKSYNKLPSYTQYIELKFLQLDLKHDNDEQTLRMNGRKYNELRQIQCELGVLPNSNGSASFQIGNTKVIAFIQGPHHVNSILQNIFRQPKELQCPKIIMLILRGISNYFHDLNTYSKVKEFQRMLKSCFENIIFLEKYPKSQIDLNVFVVESDGGYRSAAFNAASLALIDGGIVMKDFLIATTTGLINNIAVVDLIYQEEKKQNCEFVMAWLEHTKKIAYINLNCNKININDFNKILEMGVESCQEVGDEMKRFIKEKITQNINQFYQ
				Postciliodesmatophora
>Condylostoma_magnum							CVLX01009539
MEDIINQKLRHDGRRPSEIRQVKVEFNVLQNFDSSVILTQGNTKVLCYIKGPKQQRMESENQIRCYFSQAHFSSIGERRKVSKGDKRLSEFESVAKDVFQQMVVLDDIPNSQIDINIVVLQDDGSVECVTLNAITLALIKGGIPMKEFLVACSSGFVDKEAVIDLTYSEAVSYQVIAEYKLAMVPRTNQIAYVTYDDLGGNKLSVELLTEINNAA
			Dinoflagellata
				Prorocentrales
>Prorocentrum_minimum							JXLM01008336
MRPSGRAPDQLRDVSITRDFTCHAEGSVLIAFGNTKVICNASFESGVPGFLRGKGQGWVTAEYGMLPRSTGSRMRREATQSKQGGRTMEIQRLIGRSLRAVIDMQALGENTIVVDCDVIQADGGTRTASITGGYVALMQAIEKVKEKGLIETNPVKNMIASISVGICDGTPVLDLDYPEDSTAETDMNVVMNDAGQFIEVQGTAEGHPFSGDELNSMLSL
				Other orders
>Noctiluca_scintillans							GELK01061330
MSFLEYVTQEGFRLDGRKVLEHRRVKATVGSNCVKEADGYASFEIGHTKAIAYVYGPMETRQAMKQHDRATLSVVMSTAAFSTQTRSFRGRGDKQAQERSLWLQQAFESVILLEQYPRSQIRLFVEVLHTEGGGIVAAFNAATLALADAGIPMRDLVVACSAGILQGRPALDLNREEENAGGAQILVAVWASSKQISLLEVESKVPQQYFQPLYEMALEGCEGLAEEMRVCLLEHTTRDFSLRMSLRSGLKN
>Lingulodinium_polyedrum							GABP01040218
MGSLEHVTPEGFRIDGRRVHEPRRVHCSVGSDGRSEADGYAVFELGSTKAVAYVYGPMEMRHRSQMQHDRASLSCVLSTAAFGTPVRQWRARGDRQSQERSMWIQQTFESAVLLDQYPRSQIRLFVQILQSEGGGVAAAINAATLALADAGIPMRDLVAACSAGMLGRRPALDLNREEENAGGAQILLAALTGSKQISLLEVESKVPDGQFQPLYEMALAGCTAVAEQMRTCLLEHASRSFSSRLSLRSGQKI
>Alexandrium_tamarense							GAJB01042301
MGSLEYVTPEGFRIDGRRVHEPRRVHCSVGSGGRCEADGYAVFELGGTKAVAYVYGPMEGKQRSQTYHDRATLSCVLSTAAFANPTRIKRTRGDRQSQERSMWIQQTFESAVLLDQYPRSQIRLFVQILQADGGGVAAAVNAATLALADAGIPMRDLVVACSAGMLGRRPALDLNREEESAGGAQVLLAALAGAKQILLLEVESKVPDGQFAPLYETALAGCEAIAEQMRTCLMEHAARSFSARMSLRSGQKS
>Gambierdiscus_polynesiensis							GETK01048377
MSSREYVTPEGFRGDGRRVNETRRVHCTVGSDGRCEADGYAVFELGNTKAVAYVYGPMEPRQRSQTHHDRASLTCVLSTAAFAPTTRAWRPRGDRHSVERSLWIQQTFESAVLLDQYPRSQIRLFVQILQQEGGGVAAAINAASLALADAGIPMRDLVVACSAGALGRRMALDLNRDEETAGGSQVLLAAFAGAKQVVLLEVESKVPEGEFRPLYETALAGCESIAEHMRTCLLEYATRSFSSRLSLRSGTKI
>Hematodinium_sp. SG-2012							GEMP01097979
MAPVELITPEGYRLDGRLVAEHREIDIEFGSRVAGQATFQLGNSIAKVTVHGPREAKRNKQKADTGVICVDYHIASFANAGDRRKQAKDRSSVEIGSWLEQVFSQIVLVNAYPRSQIDISVLILANDGAHVACAVNATTLALVDAGVEMRDLVAATTVGYVYQQPCIDLNRREEFGNPTALVCALASDVKKLVLVESESKMAIEKMQVLLSLAEIGCSAVVRELKSALLQRATDIFAIRS
>Ansanella_granifera							GFBE01051781
MGEAITPEGFRADGRRVHEPRSVHCCVGSDGRCEADGYAVFELGSTKAVAYVYGPMEAKVRSQSLHDRATLSCVLSTAAFATPARMFRSRGDRQNQERSMWIQQTFESAIVLEQYPRSQIRLFIQILQSEGGGVAAAINAATLALADAGIPMRDLVVACTAGMLGRKPAIDLSREEEQAGGAQILMASLTGAKKVSLLEVESKVPEGQFPQLYDMALAGCGAIAEIGR
		Rhizaria
>Plasmodiophora_brassicae							UniProtKB - A0A0G4J533
MSRLQLPSSSGLRMDGRRHGECRRVTCGMGVFHRAVDGSASFELGQTKVLAAVYGPREADRWGTTKHDRAILSVEFTMSKFSGSERVKWSKGDRRSTIMENTLRQVFEPVIQMHLFPRSEVSIIVEIVQNDGGILPASINCITLALIDAGIPIDDYVCACSAGFIDTTPVLDLSWVERSVNGVEACVAMLPVTGKVSLAEMESTLLADHFGTLITAAIDGCRQMHKAMKDYVRQHALNLLQVDEAGGHRQS
>Spongospora_subterranea							HACM01010627
MSRLQLPSSSGLRMDGRKPAECRRLSLKMGVLHRAVDGSAQFQIGQTIVLAAVSGPREADRWSDTRHDRAIVNVEFYASKFSGPERLKSSKGDSRSAIIEATIRRVFEPIILMQLFPRSEVSITVELIQNDGGVLPACINAITLALINAGVPIEDFACASSAGYIDSVPVLDLSYAERSVNGVETTVVVLPVSGKISLVEMESTLPADQFAMIMEAAVDGCHQMHRIMKKHIREHTFQTIQSDDTNRSTLLL
>Paulinella_chromatophora							GEZN01013636
MSKEIVSPEGLRLDGRRAQEVRKMSCLIGLFDQMDGSACFQQGNTQVIATVLGPHETRRRTEALHDRALVTCEWSLANFATSERKTRSKQDRRSKEMANLIKQTFESVILTDLFPRTQIDIQIQVVLEDGGALSASINAASMALVNAGIPMKDLVCACSAGFIESTAIVDLNFSERTRNTPEICVAVFPKAAQHAQAEAVQDTEDGAPVSVEAKEIAMIHMSNKIPLTNFAEVVDLATEGCLKVHEVVKAAVQSYSKGVMSSRGVMQA
>Bigelowiella_natans							jgi|Bigna1|56330|estExt_Genewise1Plus.C_940024
MSKREYISPQGLRIDGRRSTEIRRVQCKLGIFSHVDGSAILEQGNTKIIASVYGPREATRRSEALPDKAFVTCEYSIASFATNERKRRPKSDRRLKEKGLELKKIFETLINTHRYPRSQISLFVQVLQSDGGDMAAAINACTLALIDAGIPMQDFLTACTVGFLDGSPLIDTNYTESSGPGPEMVLAVLPKTKEISYIQMTDKLPIQNLEVMMESATEGCLKVYELLKEKVKAHSFALLHARGTSL
>Corallomyxa_tenera							SRR610560.108885.2, SRR610560.143152.2, SRR610560.168045.2, SRR610560.51378.2, SRR610560.69845.2
HRGVSGADGSAVFHLGNTQVFAAVFGPRECDRRSDAQPDMATVRCEFATAAFSQSERKRPTSSTRHNDRRPREFARVIRETFESVLLLHLFPRSQIDIFIEVLQDDGSVRCAAINAATLALVSAGLPMKGMVAASTIGLVDDHVLMDLNSQERSTNGAEIEVVMLPRTGKIVTLIAGKKMELKDLNTCLQNAGKACKQVAETLRRRHVEAWSASLKAHRDRX
Excavata
	Metamonada (no clear true orthologues)
>Giardia_lamblia P15							ACVC01000125
MNAIPHALEILYTDTRIDGRGIAETRDISLSFFTARGSVLVEKGKTKVVASSKLAVLSGKQLRSGRVTVTCNLSSELKETIEHVNLADLLNSTFASDQIVPKDTLVIIPGAMYFVIRCSVEVLQDDGGLRDACIIAAGTSIYHMGIPNVQAYRGSSIDTCNKKQVEEFTTHIMSLPRDELITMRYIPLSVTFGHLDKRRIRLYQLSSAANMEDAFDKDEDEHKQETSGIQYDYLIDCCREELELCAGCTTIVLDKSGLTNGLYKLAGAPISPHDLVQMTVEAHEAIRHASTDIEAAVIADINARKKELVTKVKGC
	Discoba
		Jacobida
>Stygiella_incarcerata							SRX1305531
MSRIEYVSPEGFRLDGRLPEECRRILCQLDQLVGTDGSAYVEQGHTHVLAVVRGPVDSRRTEEKGLSRIHCTLSMASFSRGAGGKSGASDGRARELSSILRQAMEGVVLRHLYAESDIHVFVEVLQTDGGVLAASLNACCLALMSAGVAMADVLTACQVGWISARTSDGGYGLVDVNRIEEIGAQAVLTVGVLAKSGRIISMLEEGKCTIDVHNAMLTRALDGCKQVHALVDAKAREHALRIALRTTTSDV
		Discicristata
			Heterolobosea
>Naegleria_gruberi							ACER01000252.1
MSSRIEYISPEGLRVDGRRSHEIRNIKFKLNLFSRADGSAYYEQGNTRVLAAVYGPREVKNKSQMKNDRAIINCEYSMATFSTGERKRQFKKDRRSTEISVVIRQTFESVILTHLYPRTQIDIFMQVLQADGGTRCACINAATLALLDAGIPMKDFVVSCAAGFIQGSPLTDLNYIEDCAGGPDVPIALLPKHDKVTLLQMDSKLSLDQFEKVLEHAIEGCKQIHKVIDEQLKKHTYALVNKRGLFSA
>Naegleria_fowleri							AWXF01000094.1
MSSRIEYLSPEGLRVDGRRPHEIRNIKFKLNLFSRADGSAYYEQGNTRVLAAVYGPREVKNKSQMKNDRAIINCEYSMATFSTGERKRQFKRDRRSTEISVVIRQTFESVILTHLYPRTQIDIFMQVLQADGGTRCACINAATLALLDAGIPMKDFVVSCAAGFIEGSPLTDLNYIEDCADGPDVPIALLPKQDKVTLLQMDSKLSLDQFEKVLEHAIDGCKQIHKVIDEQLKKHTYSLVNKRGLFSA
>Pharyngomonas_kirbyi							GECH01000627
MSKTEYISPEGLRLDGRRPTEIRKIQFKSGLFERADGSAYYEQGNTKVLATVYGPREVKKRSQALHDRALINCEYTMATFSTGERKRKHKLDRRSTEISMVIRQTFESVVFTHIFPRSQIDIYMQVLQADGGTRCACINAATLALVDAGIPMRDFVVSCASGTIDGTAVVDLNFLEDSAGGADVPVALLPKAGKVSLLQMDAKVSTEMFETLVNMSVDGCQQIYRELDQAVRRNTRGLVESRGVFTY
>Percolomonas_cosmopolites							SRX551163, SRX551149
MEYISLEGLRVDGRRANEIRNIYFKLDLFRSCSGSAYYEQGNTKVVAVVYGPKAMTKKKNQGQMNDDAIINCEYSMATFSTGERKSQTKGDRRSIEISMMLRKTFESVIEVNKYPRSQTDLFMYVLQADGGTRCACVNAATLALMDAGIAMKDMVVACAAGYIDDTAVCDLNYVEDSSGSVDVPIAYLPRSGDLQFIQMDAKIPKDHFESVLNMAIHGATCIHAYLQKKMKDMTFHLASNQLAPSQQALLS
			Euglenozoa
>Euglena_gracilis							GEFR01019737
MGSKVEYINLEGLRVDGRRPNEVRNLRFQLGSCERADGTCYLEQGNTKVLAAVYGPHEVNSQTRGKKAAAEHCTITCDFSVATFATEERRAVHFRDRRHLEICAAIRRTFESVIFTDLFPNSQIEIFLQILQNDGGVLAACINATSLAVMDAGIPMRDSLVACTAGYIDGVPLVDINTVEINSGGPELPVAVLPRTNRIVLLQMDSKIPVELFDDVLAAALTGCAEVHAALDKGLRSHSRALLETRGPIHSL
>Diplonema_papillatum strain ATCC 50162							LMZG01000095
MPGRVRKIEYVSLAGLRLDGRKPGDPRELEIELGSFRDGCDGSAFVAAGGTKVVAAIYGPKEMPGVMGDKCQITVSCEYAAYASSSGHRKRADIRQQEAVDAVKGILDDQVMRSQFPNSALQVHIEILADDGSAIPAMINATSVALCHAGVPIKDIVTACSASLLQGHVLVDVSDQEARATGPCLHLAVYPSTGNISLMTVDYQMELDDLNAMMEQATKGCTKLHAEVKRFITEATEEQFKTRAREK
>Trypanosoma_cruzi marinkellei strain B7							AHKC01010728
MSEKKEYINPAGLRLDGRRPQESRRMTLEFGKVLGCDGCCTVMSGLSTVCASVYGPREVTNRLEGKYNECIVTCEVAIAAFAGEKRRAPQRRSKLSEEMSAAVLEVARSVVLLSQYPNSQIHICVEVLRQDGSDKAACINAACLALVDASVAMRDIVYAQTVGLIHAVDVVDLTTEEMRSQCPTICIAVKGHDPSSIVWMESSCRVTSEVISRLVTVAQKSSEDVFAAALRGPLEEHAAAILKLQGNLGNVD
>Trypanosoma_rangeli SC58							AUPL01005808
MSEKKEYINPAGLRLDGRRPQETRRMTLEFGKLLGCDGSCTVTTGLSTVCATVYGPHEVTNRLEGKHNEAIIACEVAIAAFAGEKRRETQRRSRLSEEISAAVLEVARSVVLLPQYPNSQIHICVEVLRQDGSDKAACINAACLALVDASVAMRDIVYAQTVGLINAVDVVDLTTDEMRSQCPVICIAVKGHDPSSIVWMESNCRVAPEAISRLVTVAQKASQAVFTTALRGPLEDHAAAILKLQGDLGNID
>Trypanosoma_grayi strain ANR4							JMRU01000141
MSANKEYINPAGLRLDGRRPHESRRIALEFGKVVGCDGCCTVTTGLSNVCATVYGPREVVQRTEGKYNEAVVTCEVAIAAFASEKRRDPNRKSKLSDEISASVLEVVRSIVLLSQYPNSQIHICIEVLRQDGSDKAACINAACLALADASVAMRDVVYAQTVGLIDDAEVVDLTTEEVRSQCPVVCIAVKGHDPSSIVWMESNSRVAAEVITRLVTTAQKSTQGVFAAALRGPLEEHAAAILKLQVNLGNIE
>Trypanosoma_equiperdum strain OVI							CZPT02001890
MPVIKEYINPAGLRLDGRRPNEPRRLALEFGKISGCDGCCTVVSGLSHVCATVYGPREVSNRLEGKYNEVTITCDVVVAAFAGERRREQQRYSRLSEDISASVLDVARSVVLLSQYPNSQIHICIEVLKQDGSDKAACINAACLALIDASIAMKDVVYTQTVGLIEGFDVVDLTTEEIHSQCPSICITVQGHDPTNIVWMESNSRLAPEVITRLVKVAQKASTDVFETALRGPLEEHAATVLRLQANLGNIE
>Trypanosoma_brucei brucei TREU927 strain 927/4								AAHA01000001
MPVIKEYINPAGLRLDGRRPNEPRRLALEFGKISGCDGCCTVVSGLSHVCATVYGPREVSNRLEGKYNEVTITCDVVVAAFAGERRREQQRYSRLSEDISASVLDVARSVVLLSQYPNSQIHICIEVLKQDGSDKAACINAACLALIDASIAMKDVVYTQTVGLIEGFDVVDLTTEEIHSQCPSICITVQGHDPTNIVWMESNSRLAPEVITRLVKVAQKASTDVFETALRGPLEEHAATVLRLQANLGNIE
>Endotrypanum_monterogeii strain LV88							AOFS02001395
MSRQKEYVSPAGLRVDGRRPLEARRMNIAFGTLSASDGSCDVTLGQSKVCASIFGPRESLHRQEAKTDKALVTCEVAVAAFAGENRRNPQRRSKLSEDISAAVVQVARSVILLSQYPNSQIHMYVEVLQKDGNEKIACINAACLALIDANIAMRDAVCCINVGLLDEHILVDLTNDELRSQCPVIAVAFTGHDTQNIIWLETASRLPPESAMRLLECAVQAAKELFDTTVRKALEEHAQKVLAIQS
>Phytomonas_francai isolate TCC 064							MJCC01000002
MSKNREYVNSAGLRIDGRRPLESRPISAKFGTVTSCDGDCVLEHGNARVCASVFGPRECINKQGAKHDEALLTCEVSIAAFASEYRRNPQYRNKMADDIATIIVQVARSIVLLSQYPSSQIHIYIEVLRQNGNEKTTCINAACLALMNAGISMRDTVCSINAGIVDNKLLVDLTSEEMRSQCPMVSLAVTSHDVNRIVWLETSSRSTPESVGLLIQGAQECIEKQVWKTMKGIIEDYAKEMFKD
>Leishmania_amazonensis							APNT01000248
MSRQKEYVSPAGLRLDGRRPREARRMDIAFGTLSACDGSCDITLGQSKVCASVFGPRESLHKQEAKHDKALVTCEVAVAAFAGENRRNPQRRSRLSEDIGAAVVQVARSVILLSQYPNSQIHIYIEVLQQDGNEKIACINAACLALIDANVAMRDAVCCIDAGILDEHMLIDLTNDELRSQCPVIAAAFTGHDTRNIIWLETTSRLPPDSATQLLKCAEEGATKLFETTMRKALEEHARKILALQS
>Crithidia_acanthocephali strain TCC037E							AUXI01001764
MSRQKEYVSPAGLRLDGRRPLESRRMDIAFGNLSGCDGSCDITLGRSKVCATVFGPRESIHKQEAKHDEAIITCEVAVAAFAGESRRNPQRRGRLSEDISAAVVQVARSVVLLPQYPNSQIHLFVEVLQQDGNEKIACINAACLALVDANVAMRDAVCCTNVGLLDDHMLVDLTNDELRSQCPVIAAAFTGHDTQNIIWLETTSRLPPESALRLLKGAEQSAKELFETTVRKALEEHALQILALQN
>Leptomonas_pyrrhocoris isolate H10							LGTL01000006
MSRQKEYVSPAGLRLDGRRPFESRRMDISFGTLSGCDGSCDISLGRSKVCATVFGPRESVHKQEAKHDEGIITCEVAVAAFAGESRRNPQRRGRLSEDISAAVVQVARSVVLLSQYPNSQIHLYVEVLQQDGNEKIACINAACLALVDANVAMRDAVCCTNVGLLDDHMLVDLTNDELRSQCPVIAAAFTGHDTRNIIWLETTSRLPPESALRLLKKAEESAKELFETTMRRALEAHAMQILALQN
>Lotmaria_passim strain SF							AHIJ01002170
MSRQKEYVSPAGLRLDGRRPLESRRMEIAFGTLTGCDGSCDIVLGRSKVCATVFGPRESIHKQEAKHDEAIITCEVAVAAFAGENRRNPQRRGRLSEDISAAVLQVARSVVLLPQYPNSQIHLYVEVLQQDGNEKIACINAACLALVDANVAMRDAVCCTSVGLLDDHMLVDLTNEELRSQCPVIAAAFTGHDTQNIIWLETTSRLPPESALRLLKGAEQSAKELFETNGAESPAGARIAGLGPTS
>Angomonas_desouzai strain TCC079E							AUXL01000093
MSRNKEYVNAAGLRLDGRRPAEFRPSSMEFGTLPGMDGSCTVTAGRSKVCAAVVGPREVVNRMESRHDQAVVTCSVAIAAFAGERRRQAQRDNAQSEEISNAVVQVVRSIVLLPQYAGSQIHLYVEILQTDGSEKIASINAACLALMDANVAMRDVVCAVNVASLDHQVLVDLTREELLSQVPVLSVAMTGHDTEQLVWFESTGRISPETLKELMTAAQKSAALMFAALRESLNQK
>Strigomonas_culicis							ATMH01001753
MSRHVEYVSSAGLRKDGRRPPETRQVNIEFGTMAACDGSCTVTSRKSKVCATVLGPRETTNRQEAKYDQVAVTCEVAIAAFAGERRRAAQRQTIQSEEISSAVVQVVRSIVLLSQYPGSQIHISVEILQNDGSEKIAAINAACLALVDANVAMRDAVCCLNAASLDNHILIDLTADELRSQCSVLSVAFTGHNTDNIVWFETAGRISPDVLSQLLESAKKSAKVLFDEQIKKALEASV
>Herpetomonas_muscarum strain TCC001E							AUXJ01000137
MSRNKEYVSPSGLRLDGRRPLEARKMTVQFGTIADCDGSCTVETGSSKVCASIFGPKECASTQEARHDEAVVTCEVAVAAFAGANRRNPQRRGKLSDDVAAAVVQVVRSVVLLSQYPNSQIHIFLEVLQQDGSEKVACINAACLALVDANVAMRDAVACVNAGLVDNHVLVDLTNEELRSQCPVISVAFTGHGDGDIIWVETASRLSPEAVASLMERAQQSAADLFDNDLQNILREHAARILLIQN
>Bodo_saltans							CYKH01001608
MSRKVEYINPAGLRLDGRRGFEHRRVTCDFGTLDNCDGSCVLTSGGTTVLARVQGPKELGRGVAQQDATLADRVVVTCDVAITAFAGERRRQVAATAGSRASEDISRTVQSIAQSLILASQYPPSNIHIRIDVLHHDGSEKATAINAACLALLDASIAIRGIVLATTVGVLDSQIVCDLSATEIRSQCPTLSAAFLVTAVGSSSPPNGNDGANVSYLELNCRVSDAALDDMMREASACAHNLHKAIAPSLKSHAQDVRAALQQSQGKR
>Perkinsela sp. CCAP 1560/4							LFNC01000115
MKVNQCVSLEGFRQDGRMCAVSRPIDVEIGVLREADGSCAYSIGSTRVLAAVYGPKSKGTIAVRGNQYHDDDTGLQITCTATISSMASGSAMRGGGDSSLASLLKPDHRSLQLEQLIIDTIRPVAFLRQYPQSNIAIHVQVIQDDGGAEAAAINGVSVALQEAAISMKDIVVACSVATSGRQLLRDPTKRELTLSSGDALYVTIAQDTASVLSIKMNRKTNEIAINTVVGECAQACDDVKEVMFTSLRKFHEQKLAPRLKGGSSGTVDE
