# Supplementary material for: RNA degradation by the plant RNA exosome involves both phosphorolytic and hydrolytic activities
Source: Nat Commun. 2017 Dec 18;8:2162. doi: 10.1038/s41467-017-02066-2 (PMC5735172; doi:10.1038/s41467-017-02066-2)
Supplement: Supplementary file 6 — Supplementary Data 3 [file 41467_2017_2066_MOESM6_ESM.zip]

Archive with 29 entries (24 files):
- Sikorska et al_Supplementary Data 3_scripts/
- Sikorska et al_Supplementary Data 3_scripts/.DS_Store
- __MACOSX/
- __MACOSX/Sikorska et al_Supplementary Data 3_scripts/
- __MACOSX/Sikorska et al_Supplementary Data 3_scripts/._.DS_Store
- Sikorska et al_Supplementary Data 3_scripts/main.sh
- __MACOSX/Sikorska et al_Supplementary Data 3_scripts/._main.sh
- Sikorska et al_Supplementary Data 3_scripts/python_scripts/
- Sikorska et al_Supplementary Data 3_scripts/python_scripts/.DS_Store
- __MACOSX/Sikorska et al_Supplementary Data 3_scripts/python_scripts/
- __MACOSX/Sikorska et al_Supplementary Data 3_scripts/python_scripts/._.DS_Store
- Sikorska et al_Supplementary Data 3_scripts/python_scripts/extension_analysis.py
- __MACOSX/Sikorska et al_Supplementary Data 3_scripts/python_scripts/._extension_analysis.py
- Sikorska et al_Supplementary Data 3_scripts/python_scripts/mapping_loops.py
- __MACOSX/Sikorska et al_Supplementary Data 3_scripts/python_scripts/._mapping_loops.py
- Sikorska et al_Supplementary Data 3_scripts/python_scripts/removeduplicate.py
- __MACOSX/Sikorska et al_Supplementary Data 3_scripts/python_scripts/._removeduplicate.py
- Sikorska et al_Supplementary Data 3_scripts/python_scripts/RNA_delimiter.py
- __MACOSX/Sikorska et al_Supplementary Data 3_scripts/python_scripts/._RNA_delimiter.py
- Sikorska et al_Supplementary Data 3_scripts/python_scripts/target_research.py
- __MACOSX/Sikorska et al_Supplementary Data 3_scripts/python_scripts/._target_research.py
- Sikorska et al_Supplementary Data 3_scripts/python_scripts/trimming.py
- __MACOSX/Sikorska et al_Supplementary Data 3_scripts/python_scripts/._trimming.py
- Sikorska et al_Supplementary Data 3_scripts/README.md
- __MACOSX/Sikorska et al_Supplementary Data 3_scripts/._README.md
- Sikorska et al_Supplementary Data 3_scripts/reference_seq_5_8.txt
- __MACOSX/Sikorska et al_Supplementary Data 3_scripts/._reference_seq_5_8.txt
- Sikorska et al_Supplementary Data 3_scripts/reference_seq_ETS.txt
- __MACOSX/Sikorska et al_Supplementary Data 3_scripts/._reference_seq_ETS.txt
