# Supplementary material for: RNA degradation by the plant RNA exosome involves both phosphorolytic and hydrolytic activities
Source: Nat Commun. 2017 Dec 18;8:2162. doi: 10.1038/s41467-017-02066-2 (PMC5735172; doi:10.1038/s41467-017-02066-2)
Supplement: Supplementary file 6 — Supplementary Data 3 [file 41467_2017_2066_MOESM6_ESM.zip › Sikorska et al_Supplementary Data 3_scripts/python_scripts/extension_analysis.py]

#!/usr/bin/env python

# Copyright (c) 2016-2017 Institute of Plant Molecular Biology, CNRS
#
# Permission is hereby granted, free of charge, to any person obtaining a copy
# of this software and associated documentation files (the "Software"), to deal
# in the Software without restriction, including without limitation the rights
# to use, copy, modify, merge, publish, distribute, sublicense, and/or sell
# copies of the Software, and to permit persons to whom the Software is
# furnished to do so, subject to the following conditions:
#
# The above copyright notice and this permission notice shall be included in
# all copies or substantial portions of the Software.
#
# THE SOFTWARE IS PROVIDED "AS IS", WITHOUT WARRANTY OF ANY KIND, EXPRESS OR
# IMPLIED, INCLUDING BUT NOT LIMITED TO THE WARRANTIES OF MERCHANTABILITY,
# FITNESS FOR A PARTICULAR PURPOSE AND NONINFRINGEMENT. IN NO EVENT SHALL THE
# AUTHORS OR COPYRIGHT HOLDERS BE LIABLE FOR ANY CLAIM, DAMAGES OR OTHER
# LIABILITY, WHETHER IN AN ACTION OF CONTRACT, TORT OR OTHERWISE, ARISING FROM,
# OUT OF OR IN CONNECTION WITH THE SOFTWARE OR THE USE OR OTHER DEALINGS IN
# THE SOFTWARE.
#
# - Helene Zuber <helene.zuber@ibmp-cnrs.unistra.fr>

###############################################################################################################
# Script for RACEseq analysis 
# GOAL: - Last filtering of 3 prime tail to remove false tail due to mismatches in the 3' end extremities:
#			modifications longer than 6, 10 and 15 nt were considered only if they contained at least 
#			one stretch of AAA or TTT, two stretches of AAA or TTT, or three stretches of AAA or TTT, respectively
#		- Sequences were reverse-complemented
###############################################################################################################

###import needed python and biopython modules
import re
import os, sys
from Bio.Seq import Seq


####################################################
### function to reverse complement
####################################################

def rev(a,b):
	obj =Seq(a)
	global rev_Encoded
	global rev_Modification
	rev_Encoded = obj.reverse_complement()
	obj =Seq(b)
	rev_Modification = obj.reverse_complement()

####################################################
#function to check extension length>5
####################################################

def check(x):
	SearchString1 = '(^\d*)\t([ATCG]*)\t([ATCG]*)\t(\d*$)'
	SearchString2 = 'TTT'
	SearchString3 = 'TTT.+TTT'
	SearchString4 = 'TTT.+TTT.+TTT'
	SearchString5 = 'AAA'
	SearchString6 = 'AAA.+AAA'
	SearchString7 = 'AAA.+AAA.+AAA'
	global Count2
	global Count3
	global Count4
	global Count5
	global Count6
	if re.compile(SearchString1).search(x):
		Result=re.search(SearchString1, x)
		End=Result.group(1)
		Encoded=Result.group(2)
		Modification=Result.group(3)
		Modification_size=Result.group(4)
		rev(Encoded, Modification) #reverse complement sequences
		if 6<=int(Modification_size)<10:
			if re.compile(SearchString2).search(Modification):
				File.write("%s\t%s\t%s\t%s\n" % (End, rev_Encoded, rev_Modification,Modification_size))
				Count2 +=1
			elif re.compile(SearchString5).search(Modification):
				File.write("%s\t%s\t%s\t%s\n" % (End, rev_Encoded, rev_Modification,Modification_size))
				Count2 +=1
			else:
				File2.write("%s\t%s\t%s\t%s\n" % (End, rev_Encoded, rev_Modification,Modification_size))
				Count6 +=1
		elif 10<=int(Modification_size)<15:
			if re.compile(SearchString3).search(Modification):
				File.write("%s\t%s\t%s\t%s\n" % (End, rev_Encoded, rev_Modification,Modification_size))
				Count4 +=1
			elif re.compile(SearchString6).search(Modification):
				File.write("%s\t%s\t%s\t%s\n" % (End, rev_Encoded, rev_Modification,Modification_size))
				Count4 +=1
			else:
				File2.write("%s\t%s\t%s\t%s\n" % (End, rev_Encoded, rev_Modification,Modification_size))
				Count6 +=1
		elif int(Modification_size)>=15:
			if re.compile(SearchString4).search(Modification):
				File.write("%s\t%s\t%s\t%s\n" % (End, rev_Encoded, rev_Modification,Modification_size))
				Count5 +=1
			elif re.compile(SearchString7).search(Modification):
				File.write("%s\t%s\t%s\t%s\n" % (End, rev_Encoded, rev_Modification,Modification_size))
				Count5 +=1
			else:
				File2.write("%s\t%s\t%s\t%s\n" % (End, rev_Encoded, rev_Modification,Modification_size))
				Count6 +=1
		else:
			File.write("%s\t%s\t%s\t%s\n" % (End, rev_Encoded, rev_Modification,Modification_size))
			Count3 +=1

####################################################
#Main function
####################################################

def main() :
	global Count1
	global Count2
	global Count3
	global Count4
	global Count5
	global Count6
	global File
	global File2
	Count1= 0
	Count2= 0
	Count3= 0
	Count4= 0
	Count5= 0
	Count6= 0
	readfn = sys.argv[1]
	outfn = sys.argv[2]
	outfn2 = sys.argv[3]
	Infile = open(readfn,'r')
	File = open(outfn,'w')
	File2 = open(outfn2,'w')
	File.write("3'end\tencoded sequence\tmodification\tmodification.size\n") 
	File2.write("3'end\tencoded sequence\tmodification\tmodification.size\n")
	for Line in Infile:
		Count1+=1
		check(Line)
	print "Read number after filtering:"
	print "Total\tLength<6\t5<Length<10\t9<Length<15\tLength>14\tLost"
	print "%i\t%i\t%i\t%i\t%i\t%i" % (Count1, Count3, Count2, Count4, Count5, Count6 )


if __name__ == "__main__" :
    main()
