# Supplementary material for: RNA degradation by the plant RNA exosome involves both phosphorolytic and hydrolytic activities
Source: Nat Commun. 2017 Dec 18;8:2162. doi: 10.1038/s41467-017-02066-2 (PMC5735172; doi:10.1038/s41467-017-02066-2)
Supplement: Supplementary file 6 — Supplementary Data 3 [file 41467_2017_2066_MOESM6_ESM.zip › Sikorska et al_Supplementary Data 3_scripts/python_scripts/mapping_loops.py]

#!/usr/bin/env python

# Copyright (c) 2016-2017 Institute of Plant Molecular Biology, CNRS
#
# Permission is hereby granted, free of charge, to any person obtaining a copy
# of this software and associated documentation files (the "Software"), to deal
# in the Software without restriction, including without limitation the rights
# to use, copy, modify, merge, publish, distribute, sublicense, and/or sell
# copies of the Software, and to permit persons to whom the Software is
# furnished to do so, subject to the following conditions:
#
# The above copyright notice and this permission notice shall be included in
# all copies or substantial portions of the Software.
#
# THE SOFTWARE IS PROVIDED "AS IS", WITHOUT WARRANTY OF ANY KIND, EXPRESS OR
# IMPLIED, INCLUDING BUT NOT LIMITED TO THE WARRANTIES OF MERCHANTABILITY,
# FITNESS FOR A PARTICULAR PURPOSE AND NONINFRINGEMENT. IN NO EVENT SHALL THE
# AUTHORS OR COPYRIGHT HOLDERS BE LIABLE FOR ANY CLAIM, DAMAGES OR OTHER
# LIABILITY, WHETHER IN AN ACTION OF CONTRACT, TORT OR OTHERWISE, ARISING FROM,
# OUT OF OR IN CONNECTION WITH THE SOFTWARE OR THE USE OR OTHER DEALINGS IN
# THE SOFTWARE.
#
# - Helene Zuber <helene.zuber@ibmp-cnrs.unistra.fr>

###############################################################################################################
# Script for RACEseq analysis 
# GOAL: - determine the 3 prime extremities of the target RNAs and identify untemplated tail
#				1) reads 2 are mapped to the reference sequence of the Arabidopsis thaliana rRNA 
#       		2) to identify reads with untemplated tails and map their 3 prime end position, the sequences 
#				   of the unmatched reads 2 are  successively trimmed from their 3 prime end
###############################################################################################################

###required modules: 
import os, sys
from Bio.SeqIO.QualityIO import FastqGeneralIterator
import regex, re
from Bio.Seq import Seq
import gzip
import errno
import shutil
import tempfile

########################################################################################################################
#function for first mapping 0 

def mapping(length):
	x = length	
	#give file names
	global readfn
	global Counttotal 
	global Countmapped 
	global Countunmapped
	Counttotal = 0
	Countmapped = 0
	Countunmapped = 0
	readun = undir + readfn.split('/')[-1].split('.')[0] + '.txt' #unmapped reads
	outmap = outdir + readfn.split('/')[-1].split('.')[0] + '_trim'+ '%02d.txt'%(length,) #mapped reads with coordinates
	readfn_file=gzip.open(readfn,'r')
	readun_file = open(readun,'w')
	outmap_file = open(outmap,'w')
	for title, seq, qual in FastqGeneralIterator(readfn_file):
		Counttotal += 1
		obj =Seq(seq[x:x+20])
		string= '(%s){s<=0}'% str(obj.reverse_complement())
		if regex.compile(string).search(Precursor_seq):
			research = regex.compile(string)
			Countmapped += 1
			for match in research.finditer(Precursor_seq):
				outmap_file.write("%s\t%s\t%s\t%i\n" % (match.end(), seq[x:], seq[:x], x))
		else:
			readun_file.write("@%s\n%s\n+\n%s\n" % (title, seq, qual))
			Countunmapped +=1
	Counting.write("%s\t%i\t%i\t%i\t%i\n" % (readfn.split('/')[-1], x, Counttotal, Countmapped, Countunmapped ))

########################################################################################################################
#function mapping when x == 1

def secondmapping(length):
	global Counttotal 
	global Countmapped 
	global Countunmapped
	Counttotal = 0
	Countmapped = 0
	Countunmapped = 0
	x = length
	global readfn
	undira= undir[:-3] + '%02d'%(x-1,) +'/'
	undir2= undir[:-3] + '%02d'%(x,) +'/'
	try:
		os.mkdir(undir2)
	except Exception as error:
		print error
		print "WARNING:  OUTPUT DIRECTORY FOR MAPPED READS ALREADY EXISTS!  Data may be lost!"	
	readfilenames = os.listdir(undira)
	for readfn in readfilenames:
		readfn = undira + readfn #input files
		readun = undir2 + readfn.split('/')[-1].split('.')[0] + '.txt' #unmapped reads
		outmap = outdir + readfn.split('/')[-1].split('.')[0] + '_trim'+ '%02d.txt'%(length,)
		readfn_file = open(readfn,'r')
		readun_file = open(readun,'w')
		outmap_file = open(outmap,'w')
		for title, seq, qual in FastqGeneralIterator(readfn_file):
			Counttotal += 1
			obj =Seq(seq[x:x+20])
			string= '(%s){s<=0}'% str(obj.reverse_complement())
			if regex.compile(string).search(Precursor_seq):
				research = regex.compile(string)
				Countmapped += 1
				for match in research.finditer(Precursor_seq):
					outmap_file.write("%s\t%s\t%s\t%i\n" % (match.end(), seq[x:], seq[:x], x))
			else:
				readun_file.write("@%s\n%s\n+\n%s\n" % (title, seq, qual))
				Countunmapped +=1
	Counting.write("%s\t%i\t%i\t%i\t%i\n" % (readfn.split('/')[-1], x, Counttotal, Countmapped, Countunmapped ))
	
########################################################################################################################
#function mapping when x> 1

def mappingloop(length):
	x = length
	global readfn
	global Counttotal
	global Countmapped
	global Countunmapped
	Counttotal = 0
	Countmapped = 0
	Countunmapped = 0
	undira= undir[:-3] + '%02d'%(x-1,) +'/'
	undir2= undir[:-3] + '%02d'%(x,) +'/'
	try:
		os.mkdir(undir2)
	except Exception as error:
		print error
		print "WARNING:  OUTPUT DIRECTORY FOR MAPPED READS ALREADY EXISTS!  Data may be lost!"	
	readfilenames = os.listdir(undira)
	for readfn in readfilenames:
		readfn = undira + readfn #input files
		readun = undir2 + readfn.split('/')[-1].split('.')[0] + '.txt' #unmapped reads
		outmap = outdir + readfn.split('/')[-1].split('.')[0] + '_trim'+ '%02d.txt'%(length,)
		readfn_file = open(readfn,'r')
		readun_file = open(readun,'w')
		outmap_file = open(outmap,'w')
		for title, seq, qual in FastqGeneralIterator(readfn_file):
			Counttotal += 1
			obj =Seq(seq[x:x+20])
			string= '(%s){s<=0}'% str(obj.reverse_complement())
			if regex.compile(string).search(Precursor_seq):
				research = regex.compile(string)
				obj2 =Seq(seq[x-2:x+20])
				string2= '(%s){s<=1}'% str(obj2.reverse_complement())
				if regex.compile(string2).search(Precursor_seq):
					other_file.write(("@%s\n%s\n+\n%s\n" % (title, seq, qual)))
				else:
					for match in research.finditer(Precursor_seq):
						outmap_file.write("%s\t%s\t%s\t%i\n" % (match.end(), seq[x:], seq[:x], x))
						Countmapped += 1
			else:
				readun_file.write("@%s\n%s\n+\n%s\n" % (title, seq, qual))
				Countunmapped +=1
	Counting.write("%s\t%i\t%i\t%i\t%i\n" % (readfn.split('/')[-1], x, Counttotal, Countmapped, Countunmapped ))

########################################################################################################################
#####function to concatenate results files
def concatenate(file):
	outfilenames = os.listdir(outdir)
	outname = resultsd + file.split('/')[-1].split('.')[0] + '.txt'
	with open(outname, 'w') as outfile:
		for fname in outfilenames:
			if fname.endswith(".txt"):
				dfname = outdir + fname 
				with open(dfname, 'r') as infile:
					for line in infile:
						outfile.write(line)

########################################################################################################################
#main program
########################################################################################################################


### header for files

def main() :
	global readfn
	global outdir
	global undir
	global undir2
	global Precursor_seq
	global Counting
	global other_file
	global resultsd
	
	readfn = sys.argv[1] #file with trimmed read2
	root = sys.argv[2]
	resultsd = sys.argv[3]
	other = sys.argv[4]
	filedir = sys.argv[5]
	try:
		tmp_dir = tempfile.mkdtemp(dir=root)  # create temporary dir
		outdir = tmp_dir + '/output/'
		undir = tmp_dir + '/unoutput00/'
		# create other directories
		try:
			os.mkdir(outdir)
			os.mkdir(undir)
		except Exception as error:
			print error
			print "WARNING:  OUTPUT DIRECTORY ALREADY EXISTS!  Data may be lost!"	
		
		# open file with reference rRNA sequence
		Precursor = open(filedir,'r')
		for line in Precursor: #open files with precursor sequence
			Precursor_seq = line 
		count_file = root +'counting.txt'
		Counting = open(count_file,'w')
		Counting.write('File\tPosition\ttotal\tmapped\tunmapped\n') # write header for counting files
		other_file = open(other,'w')
	
		for i in range(0, 31):
			if i == 0:
				mapping(i)
			elif i == 1:
				secondmapping(i)
			elif (i > 1):
				mappingloop(i)
		concatenate(readfn)
		
	finally: #delete temporary files
		try:
			shutil.rmtree(tmp_dir)  # delete directory
		except OSError as exc:
			if exc.errno != errno.ENOENT:  # ENOENT - no such file or directory
				raise  # re-raise exception

		
if __name__ == "__main__" :
    main()
