# Supplementary material for: RNA degradation by the plant RNA exosome involves both phosphorolytic and hydrolytic activities
Source: Nat Commun. 2017 Dec 18;8:2162. doi: 10.1038/s41467-017-02066-2 (PMC5735172; doi:10.1038/s41467-017-02066-2)
Supplement: Supplementary file 6 — Supplementary Data 3 [file 41467_2017_2066_MOESM6_ESM.zip › Sikorska et al_Supplementary Data 3_scripts/README.md]

## Pipeline for 3’RACE-seq data processing


--------------------------------------------------------------------------------
Copyright (c) 2016-2017 Institute of Plant Molecular Biology, Strasbourg, CNRS

Permission is hereby granted, free of charge, to any person obtaining a copy
of this software and associated documentation files (the "Software"), to deal
in the Software without restriction, including without limitation the rights
to use, copy, modify, merge, publish, distribute, sublicense, and/or sell
copies of the Software, and to permit persons to whom the Software is
furnished to do so, subject to the following conditions:

The above copyright notice and this permission notice shall be included in
all copies or substantial portions of the Software.

THE SOFTWARE IS PROVIDED "AS IS", WITHOUT WARRANTY OF ANY KIND, EXPRESS OR
IMPLIED, INCLUDING BUT NOT LIMITED TO THE WARRANTIES OF MERCHANTABILITY,
FITNESS FOR A PARTICULAR PURPOSE AND NONINFRINGEMENT. IN NO EVENT SHALL THE
AUTHORS OR COPYRIGHT HOLDERS BE LIABLE FOR ANY CLAIM, DAMAGES OR OTHER
LIABILITY, WHETHER IN AN ACTION OF CONTRACT, TORT OR OTHERWISE, ARISING FROM,
OUT OF OR IN CONNECTION WITH THE SOFTWARE OR THE USE OR OTHER DEALINGS IN
THE SOFTWARE.

- Helene Zuber <helene.zuber@ibmp-cnrs.unistra.fr>
--------------------------------------------------------------------------------


##Dependencies:
	*  Python 2.7
	*  Python librairies: 
		- Biopython (v1.63) http://biopython.org/wiki/Download
		- regex (v2.4) https://pypi.python.org/pypi/regex
		

## How to run the pipeline :
	
	- This folder contain all scripts and files that are required for running the pipeline
	
	- Line 37 to 40 of the main.sh script need to be adjusted according to your working directories:
	
	  'Root="Documents/Run_MiSeq/RACEseq_scripts/RACEseq_rRNA/python_scripts/" # Directory of the python scripts
	   Datadir_R1="Documents/Run_MiSeq/RACEseq_scripts/RACEseq_rRNA/input_data/R1" #directory with read1 fastq files
	   Datadir_R2="Documents/Run_MiSeq/RACEseq_scripts/RACEseq_rRNA/input_data/R2" #directory with read2 fastq files
	   Outdir="Documents/Run_MiSeq/RACEseq_scripts/RACEseq_rRNA/results/" #output directory
	   
	- Line 169 and 171 of the main.sh script need to be adjusted according to the name of your files:
		'prefix=$(basename $i _L001_R1_001.fastq.gz) # prefix to be used for all output names'
		'prefix_R2=$(basename $j _L001_R2_001.fastq.gz) #to be adjusted according to the name of your fastq file'
	
	- To run the pipeline, excecute the script main.sh  

	- Final result files will be placed in the 'process_results' of the output directory that you have designed


	

		

		

		
		
