# Supplementary material for: RNA degradation by the plant RNA exosome involves both phosphorolytic and hydrolytic activities
Source: Nat Commun. 2017 Dec 18;8:2162. doi: 10.1038/s41467-017-02066-2 (PMC5735172; doi:10.1038/s41467-017-02066-2)
Supplement: Supplementary file 6 — Supplementary Data 3 [file 41467_2017_2066_MOESM6_ESM.zip › Sikorska et al_Supplementary Data 3_scripts/reference_seq_ETS.txt]

ATCTCGCGCTTGTACGGCTTTGGCTCGGATTCGTCCGTCTTCTTTCTTCTTAGCCGAGTACTTCGGTAGATTAGTTGGAACGATTGATGATTTTGAGTTAATTGAACGTTCGGCGTATGAGTGGTGATCGGATAGCTAGTGTTCGTAGGCTCCATGCTCGCGCATCGAACTACCTACCACCTATCCTTCTCAGTTAATTCACGGGCGATGTTACGCTCGATGATGAGTTCCGGGGCCTGTGTTTCGTACCTAATTTGAAGGAATTGTTGAGTTTGGTTTACACCTTTGCCCGCGGCTTCTCCTTCGTGGGGAAGTCGTGGGCTCAAACATCGGCGCTTGTTCACCTCTCGTCATCGCATTTGTTGCCTTGCTCGCATTGGTGAATGAGTTGCGGGTTGAAATCTCGGATGCGGAAAAGTTGTCGACGGTGACTCGAAGTGATTCAGTCCCGCCAAAGCTCATCCGTCCTTCGGGCAAAAGATGACGGTCAAGACCTCGTCCTTTCTCTCTTTCCATTGCGTTTGAGAGGATGTGGCGGGGAATTGCCGTGATCGATGAA
